# Supplementary material for: AXOLOTL: an accurate method for detecting aberrant gene expression in rare diseases using coexpression constraints
Source: Bioinformatics. 2026 May 4;42(5):btag255. doi: 10.1093/bioinformatics/btag255 (PMC13198384; doi:10.1093/bioinformatics/btag255)
Supplement: btag255_Supplementary_Data [file btag255_supplementary_data.zip]

Archive with 3 entries (3 files):
- Supplemental Methods_v3_MinorRev.docx
- SupplementalFigures_MinorRev.docx
- SuppTables_s1-s6_revision.xlsx
