# Supplementary material for: AXOLOTL: an accurate method for detecting aberrant gene expression in rare diseases using coexpression constraints
Source: Bioinformatics. 2026 May 4;42(5):btag255. doi: 10.1093/bioinformatics/btag255 (PMC13198384; doi:10.1093/bioinformatics/btag255)
Supplement: btag255_Supplementary_Data [file btag255_supplementary_data.zip › SuppTables_s1-s6_revision.xlsx]

## Sheet: s1_gtex_nmd
	VARIANT_ID	SAMPLE_ID	SUBJECT_ID	TISSUE_ID	Gene	SYMBOL	eout	gene_reads
0	chr1_946463_G_T_b38	GTEX-YFC4-0006-SM-4RGLV	GTEX-YFC4	WHLBLD	ENSG00000188976	NOC2L	-4.09	1245
1	chr1_946463_G_T_b38	GTEX-YFC4-0008-SM-4RGM3	GTEX-YFC4	FIBRBLS	ENSG00000188976	NOC2L	-4.09	3919
2	chr1_946463_G_T_b38	GTEX-YFC4-0011-R10a-SM-4SOK5	GTEX-YFC4	BRNCTXB	ENSG00000188976	NOC2L	-4.09	1826
3	chr1_946463_G_T_b38	GTEX-YFC4-0011-R11a-SM-4SOK6	GTEX-YFC4	BRNCHB	ENSG00000188976	NOC2L	-4.09	2951
4	chr1_946463_G_T_b38	GTEX-YFC4-0011-R1a-SM-4V6EH	GTEX-YFC4	BRNHPP	ENSG00000188976	NOC2L	-4.09	2654
5	chr1_946463_G_T_b38	GTEX-YFC4-0011-R2a-SM-4V6DZ	GTEX-YFC4	BRNSNG	ENSG00000188976	NOC2L	-4.09	2040
6	chr1_946463_G_T_b38	GTEX-YFC4-0011-R3a-SM-4RGLP	GTEX-YFC4	BRNACC	ENSG00000188976	NOC2L	-4.09	3358
7	chr1_946463_G_T_b38	GTEX-YFC4-0011-R4a-SM-4RGLQ	GTEX-YFC4	BRNAMY	ENSG00000188976	NOC2L	-4.09	1730
8	chr1_946463_G_T_b38	GTEX-YFC4-0011-R5a-SM-4RGLR	GTEX-YFC4	BRNCDT	ENSG00000188976	NOC2L	-4.09	1686
9	chr1_946463_G_T_b38	GTEX-YFC4-0011-R6b-SM-4V6E1	GTEX-YFC4	BRNNCC	ENSG00000188976	NOC2L	-4.09	1449
10	chr1_946463_G_T_b38	GTEX-YFC4-0011-R7b-SM-4V6E2	GTEX-YFC4	BRNPTM	ENSG00000188976	NOC2L	-4.09	1276
11	chr1_946463_G_T_b38	GTEX-YFC4-0011-R8a-SM-4SOK3	GTEX-YFC4	BRNHPT	ENSG00000188976	NOC2L	-4.09	1593
12	chr1_946463_G_T_b38	GTEX-YFC4-0011-R9a-SM-4SOK4	GTEX-YFC4	BRNSPC	ENSG00000188976	NOC2L	-4.09	1795
13	chr1_946463_G_T_b38	GTEX-YFC4-0126-SM-5CVLY	GTEX-YFC4	SKINS	ENSG00000188976	NOC2L	-4.09	4179
14	chr1_946463_G_T_b38	GTEX-YFC4-0226-SM-57WD2	GTEX-YFC4	ADPSBQ	ENSG00000188976	NOC2L	-4.09	2618
15	chr1_946463_G_T_b38	GTEX-YFC4-0326-SM-4TT3U	GTEX-YFC4	ARTAORT	ENSG00000188976	NOC2L	-4.09	2251
16	chr1_946463_G_T_b38	GTEX-YFC4-0426-SM-4TT3J	GTEX-YFC4	HRTAA	ENSG00000188976	NOC2L	-4.09	2724
17	chr1_946463_G_T_b38	GTEX-YFC4-0526-SM-5ZZVI	GTEX-YFC4	HRTLV	ENSG00000188976	NOC2L	-4.09	1482
18	chr1_946463_G_T_b38	GTEX-YFC4-0726-SM-62LF6	GTEX-YFC4	ARTCRN	ENSG00000188976	NOC2L	-4.09	1725
19	chr1_946463_G_T_b38	GTEX-YFC4-0826-SM-5CVM1	GTEX-YFC4	NERVET	ENSG00000188976	NOC2L	-4.09	2347
20	chr1_946463_G_T_b38	GTEX-YFC4-0926-SM-5S2U7	GTEX-YFC4	ARTTBL	ENSG00000188976	NOC2L	-4.09	2024
21	chr1_946463_G_T_b38	GTEX-YFC4-1026-SM-5RQJM	GTEX-YFC4	MSCLSK	ENSG00000188976	NOC2L	-4.09	2558
22	chr1_946463_G_T_b38	GTEX-YFC4-1126-SM-5RQJN	GTEX-YFC4	LUNG	ENSG00000188976	NOC2L	-4.09	1384
23	chr1_946463_G_T_b38	GTEX-YFC4-1226-SM-5LU9R	GTEX-YFC4	ESPMCS	ENSG00000188976	NOC2L	-4.09	3191
24	chr1_946463_G_T_b38	GTEX-YFC4-1426-SM-5IFJG	GTEX-YFC4	BREAST	ENSG00000188976	NOC2L	-4.09	4071
25	chr1_946463_G_T_b38	GTEX-YFC4-1526-SM-5IFJS	GTEX-YFC4	LIVER	ENSG00000188976	NOC2L	-4.09	2556
26	chr1_946463_G_T_b38	GTEX-YFC4-2126-SM-EXURK	GTEX-YFC4	ESPGEJ	ENSG00000188976	NOC2L	-4.09	2012
27	chr1_946463_G_T_b38	GTEX-YFC4-2626-SM-5P9FQ	GTEX-YFC4	THYROID	ENSG00000188976	NOC2L	-4.09	5053
28	chr1_946463_G_T_b38	GTEX-YFC4-2726-SM-5IFJW	GTEX-YFC4	OVARY	ENSG00000188976	NOC2L	-4.09	2584
29	chr1_946463_G_T_b38	GTEX-YFC4-2826-SM-5P9FR	GTEX-YFC4	UTERUS	ENSG00000188976	NOC2L	-4.09	4117
30	chr1_946463_G_T_b38	GTEX-YFC4-2926-SM-5IFJ8	GTEX-YFC4	VAGINA	ENSG00000188976	NOC2L	-4.09	1941
31	chr1_946463_G_T_b38	GTEX-YFC4-3026-SM-5IFJK	GTEX-YFC4	BRNCHA	ENSG00000188976	NOC2L	-4.09	2857
32	chr1_946463_G_T_b38	GTEX-YFC4-3126-SM-5PNV6	GTEX-YFC4	BRNCTXA	ENSG00000188976	NOC2L	-4.09	2154
33	chr1_946463_G_T_b38	GTEX-YFC4-3226-SM-5CVM2	GTEX-YFC4	PTTARY	ENSG00000188976	NOC2L	-4.09	2200
34	chr1_980474_G_A_b38	GTEX-13FHO-0726-SM-5IJDG	GTEX-13FHO	MSCLSK	ENSG00000187642	PERM1	-0.33	10586
35	chr1_980474_G_A_b38	GTEX-13FHO-0826-SM-5L3E8	GTEX-13FHO	BREAST	ENSG00000187642	PERM1	-0.33	1205
36	chr1_980474_G_A_b38	GTEX-13FHO-1226-SM-5L3EF	GTEX-13FHO	HRTAA	ENSG00000187642	PERM1	-0.33	782
37	chr1_980474_G_A_b38	GTEX-13FHO-1726-SM-DPRZX	GTEX-13FHO	ESPMCS	ENSG00000187642	PERM1	-0.33	2142
38	chr1_1205471_C_T_b38	GTEX-1GN73-0005-SM-ACKVI	GTEX-1GN73	WHLBLD	ENSG00000186891	TNFRSF18	-0.4	355
39	chr1_1205471_C_T_b38	GTEX-1GN73-0011-R11b-SM-9OSX4	GTEX-1GN73	BRNCHB	ENSG00000186891	TNFRSF18	-0.4	1407
40	chr1_1205471_C_T_b38	GTEX-1GN73-0226-SM-9WG67	GTEX-1GN73	SKINS	ENSG00000186891	TNFRSF18	-0.4	908
41	chr1_1205471_C_T_b38	GTEX-1GN73-0726-SM-7P8TJ	GTEX-1GN73	SKINNS	ENSG00000186891	TNFRSF18	-0.4	1729
42	chr1_1205471_C_T_b38	GTEX-1GN73-0826-SM-9OSW4	GTEX-1GN73	THYROID	ENSG00000186891	TNFRSF18	-0.4	497
43	chr1_1205471_C_T_b38	GTEX-1GN73-1026-SM-9KNV9	GTEX-1GN73	LUNG	ENSG00000186891	TNFRSF18	-0.4	282
44	chr1_1205471_C_T_b38	GTEX-1GN73-1626-SM-9WYTS	GTEX-1GN73	PRSTTE	ENSG00000186891	TNFRSF18	-0.4	443
45	chr1_1205471_C_T_b38	GTEX-1GN73-1926-SM-9JGGS	GTEX-1GN73	ESPMCS	ENSG00000186891	TNFRSF18	-0.4	454
46	chr1_1205471_C_T_b38	GTEX-1GN73-2926-SM-9JGHT	GTEX-1GN73	PTTARY	ENSG00000186891	TNFRSF18	-0.4	816
47	chr1_1205471_C_T_b38	GTEX-1GN73-3026-SM-7MXV8	GTEX-1GN73	BRNCHA	ENSG00000186891	TNFRSF18	-0.4	394
48	chr1_1205471_C_T_b38	GTEX-1GN73-3126-SM-9KNTY	GTEX-1GN73	BRNCTXA	ENSG00000186891	TNFRSF18	-0.4	255
49	chr1_1218894_C_T_b38	GTEX-1IDJC-0005-SM-A9G1C	GTEX-1IDJC	WHLBLD	ENSG00000078808	SDF4	-8.25	1617
50	chr1_1218894_C_T_b38	GTEX-1IDJC-0126-SM-C1YQC	GTEX-1IDJC	SPLEEN	ENSG00000078808	SDF4	-8.25	5749
51	chr1_1218894_C_T_b38	GTEX-1IDJC-0226-SM-CMKG2	GTEX-1IDJC	ADPVSC	ENSG00000078808	SDF4	-8.25	5351
52	chr1_1218894_C_T_b38	GTEX-1IDJC-0426-SM-B2LW1	GTEX-1IDJC	ARTAORT	ENSG00000078808	SDF4	-8.25	6037
53	chr1_1218894_C_T_b38	GTEX-1IDJC-0526-SM-AHZ2Q	GTEX-1IDJC	PNCREAS	ENSG00000078808	SDF4	-8.25	3230
54	chr1_1218894_C_T_b38	GTEX-1IDJC-0726-SM-CL53G	GTEX-1IDJC	ESPMSL	ENSG00000078808	SDF4	-8.25	3008
55	chr1_1218894_C_T_b38	GTEX-1IDJC-0826-SM-A9SLO	GTEX-1IDJC	ESPGEJ	ENSG00000078808	SDF4	-8.25	2743
56	chr1_1218894_C_T_b38	GTEX-1IDJC-1026-SM-A96T2	GTEX-1IDJC	THYROID	ENSG00000078808	SDF4	-8.25	4437
57	chr1_1218894_C_T_b38	GTEX-1IDJC-1326-SM-CL53H	GTEX-1IDJC	CLNTRN	ENSG00000078808	SDF4	-8.25	5292
58	chr1_1218894_C_T_b38	GTEX-1IDJC-1526-SM-B2LW4	GTEX-1IDJC	SKINNS	ENSG00000078808	SDF4	-8.25	3364
59	chr1_1218894_C_T_b38	GTEX-1IDJC-1626-SM-AHZ2R	GTEX-1IDJC	SLVRYG	ENSG00000078808	SDF4	-8.25	8229
60	chr1_1218894_C_T_b38	GTEX-1IDJC-1926-SM-ACKWT	GTEX-1IDJC	NERVET	ENSG00000078808	SDF4	-8.25	6390
61	chr1_1218894_C_T_b38	GTEX-1IDJC-2026-SM-ADEIK	GTEX-1IDJC	MSCLSK	ENSG00000078808	SDF4	-8.25	3860
62	chr1_1244239_C_A_b38	GTEX-1F75W-0011-R11b-SM-AHZ34	GTEX-1F75W	BRNCHB	ENSG00000184163	C1QTNF12	-0.32	104
63	chr1_1244239_C_A_b38	GTEX-1F75W-0226-SM-9JGGP	GTEX-1F75W	ADPSBQ	ENSG00000184163	C1QTNF12	-0.32	109
64	chr1_1244239_C_A_b38	GTEX-1F75W-2126-SM-7RHIA	GTEX-1F75W	CLNSGM	ENSG00000184163	C1QTNF12	-0.32	79
65	chr1_1244239_C_A_b38	GTEX-1F75W-2726-SM-7SB8H	GTEX-1F75W	SKINNS	ENSG00000184163	C1QTNF12	-0.32	838
66	chr1_1287139_C_T_b38	GTEX-1NHNU-0626-SM-E6CP1	GTEX-1NHNU	HRTAA	ENSG00000162572	SCNN1D	0.62	436
67	chr1_1287139_C_T_b38	GTEX-1NHNU-0926-SM-E9J2T	GTEX-1NHNU	BREAST	ENSG00000162572	SCNN1D	0.62	538
68	chr1_1287139_C_T_b38	GTEX-1NHNU-1026-SM-E9J2A	GTEX-1NHNU	SKINS	ENSG00000162572	SCNN1D	0.62	1122
69	chr1_1287139_C_T_b38	GTEX-1NHNU-1126-SM-E9J2C	GTEX-1NHNU	ADPSBQ	ENSG00000162572	SCNN1D	0.62	556
70	chr1_1287139_C_T_b38	GTEX-1NHNU-1426-SM-E8VMC	GTEX-1NHNU	NERVET	ENSG00000162572	SCNN1D	0.62	1624
71	chr1_1287139_C_T_b38	GTEX-1NHNU-1526-SM-E6CP2	GTEX-1NHNU	TESTIS	ENSG00000162572	SCNN1D	0.62	5471
72	chr1_1287139_C_T_b38	GTEX-1NHNU-1726-SM-E76R1	GTEX-1NHNU	ESPGEJ	ENSG00000162572	SCNN1D	0.62	1324
73	chr1_1287139_C_T_b38	GTEX-1NHNU-2326-SM-E6CQE	GTEX-1NHNU	CLNTRN	ENSG00000162572	SCNN1D	0.62	658
74	chr1_1373870_C_T_b38	GTEX-WL46-0006-SM-4OOS5	GTEX-WL46	WHLBLD	ENSG00000175756	AURKAIP1	-0.09	2936
75	chr1_1373870_C_T_b38	GTEX-WL46-0008-SM-4OOSW	GTEX-WL46	FIBRBLS	ENSG00000175756	AURKAIP1	-0.09	2975
76	chr1_1373870_C_T_b38	GTEX-WL46-0011-R10A-SM-3MJFQ	GTEX-WL46	BRNCTXB	ENSG00000175756	AURKAIP1	-0.09	4969
77	chr1_1373870_C_T_b38	GTEX-WL46-0011-R11A-SM-3MJFT	GTEX-WL46	BRNCHB	ENSG00000175756	AURKAIP1	-0.09	4670
78	chr1_1373870_C_T_b38	GTEX-WL46-0011-R1A-SM-3LK6M	GTEX-WL46	BRNHPP	ENSG00000175756	AURKAIP1	-0.09	5165
79	chr1_1373870_C_T_b38	GTEX-WL46-0011-R3A-SM-3TW8E	GTEX-WL46	BRNACC	ENSG00000175756	AURKAIP1	-0.09	5658
80	chr1_1373870_C_T_b38	GTEX-WL46-0011-R5A-SM-3LK6V	GTEX-WL46	BRNCDT	ENSG00000175756	AURKAIP1	-0.09	3757
81	chr1_1373870_C_T_b38	GTEX-WL46-0011-R6A-SM-3LK6X	GTEX-WL46	BRNNCC	ENSG00000175756	AURKAIP1	-0.09	5420
82	chr1_1373870_C_T_b38	GTEX-WL46-0011-R7A-SM-3LK7X	GTEX-WL46	BRNPTM	ENSG00000175756	AURKAIP1	-0.09	4619
83	chr1_1373870_C_T_b38	GTEX-WL46-0011-R9A-SM-3MJFP	GTEX-WL46	BRNSPC	ENSG00000175756	AURKAIP1	-0.09	3501
84	chr1_1373870_C_T_b38	GTEX-WL46-0126-SM-3TW8I	GTEX-WL46	THYROID	ENSG00000175756	AURKAIP1	-0.09	4441
85	chr1_1373870_C_T_b38	GTEX-WL46-0326-SM-3LK6Y	GTEX-WL46	ADPSBQ	ENSG00000175756	AURKAIP1	-0.09	4362
86	chr1_1373870_C_T_b38	GTEX-WL46-0426-SM-3TW8J	GTEX-WL46	NERVET	ENSG00000175756	AURKAIP1	-0.09	3442
87	chr1_1373870_C_T_b38	GTEX-WL46-0526-SM-3LK7W	GTEX-WL46	ARTTBL	ENSG00000175756	AURKAIP1	-0.09	3172
88	chr1_1373870_C_T_b38	GTEX-WL46-0626-SM-3LK7R	GTEX-WL46	MSCLSK	ENSG00000175756	AURKAIP1	-0.09	9266
89	chr1_1373870_C_T_b38	GTEX-WL46-0726-SM-3LK5Z	GTEX-WL46	HRTAA	ENSG00000175756	AURKAIP1	-0.09	4999
90	chr1_1373870_C_T_b38	GTEX-WL46-0926-SM-3LK7T	GTEX-WL46	HRTLV	ENSG00000175756	AURKAIP1	-0.09	8505
91	chr1_1373870_C_T_b38	GTEX-WL46-2026-SM-3LK7U	GTEX-WL46	ADPVSC	ENSG00000175756	AURKAIP1	-0.09	2648
92	chr1_1373870_C_T_b38	GTEX-WL46-2826-SM-3LK81	GTEX-WL46	BRNCHA	ENSG00000175756	AURKAIP1	-0.09	2945
93	chr1_1373870_C_T_b38	GTEX-WL46-2926-SM-3LK82	GTEX-WL46	BRNCTXA	ENSG00000175756	AURKAIP1	-0.09	6192
94	chr1_1373870_C_T_b38	GTEX-WL46-3026-SM-3LK7Z	GTEX-WL46	PTTARY	ENSG00000175756	AURKAIP1	-0.09	3589
95	chr1_1374710_C_T_b38	GTEX-1LBAC-0005-SM-DIPEE	GTEX-1LBAC	WHLBLD	ENSG00000175756	AURKAIP1	-0.76	3777
96	chr1_1374710_C_T_b38	GTEX-1LBAC-0126-SM-DIPEZ	GTEX-1LBAC	SKINS	ENSG00000175756	AURKAIP1	-0.76	5717
97	chr1_1374710_C_T_b38	GTEX-1LBAC-0226-SM-DHXJZ	GTEX-1LBAC	ADPSBQ	ENSG00000175756	AURKAIP1	-0.76	3638
98	chr1_1374710_C_T_b38	GTEX-1LBAC-0326-SM-DIPF1	GTEX-1LBAC	MSCLSK	ENSG00000175756	AURKAIP1	-0.76	9471
99	chr1_1374710_C_T_b38	GTEX-1LBAC-0426-SM-DKPQJ	GTEX-1LBAC	NERVET	ENSG00000175756	AURKAIP1	-0.76	2522
100	chr1_1374710_C_T_b38	GTEX-1LBAC-0526-SM-D3L9S	GTEX-1LBAC	ARTTBL	ENSG00000175756	AURKAIP1	-0.76	3242
101	chr1_1374710_C_T_b38	GTEX-1LBAC-0626-SM-D3L9T	GTEX-1LBAC	SLVRYG	ENSG00000175756	AURKAIP1	-0.76	3015
102	chr1_1374710_C_T_b38	GTEX-1LBAC-0726-SM-D3L9U	GTEX-1LBAC	THYROID	ENSG00000175756	AURKAIP1	-0.76	3932
103	chr1_1374710_C_T_b38	GTEX-1LBAC-0826-SM-CY8IJ	GTEX-1LBAC	SKINNS	ENSG00000175756	AURKAIP1	-0.76	3579
104	chr1_1374710_C_T_b38	GTEX-1LBAC-0926-SM-CXKY9	GTEX-1LBAC	BREAST	ENSG00000175756	AURKAIP1	-0.76	3972
105	chr1_1374710_C_T_b38	GTEX-1LBAC-1026-SM-CXKYA	GTEX-1LBAC	ADPVSC	ENSG00000175756	AURKAIP1	-0.76	3945
106	chr1_1374710_C_T_b38	GTEX-1LBAC-1126-SM-D3L9V	GTEX-1LBAC	ESPGEJ	ENSG00000175756	AURKAIP1	-0.76	4106
107	chr1_1374710_C_T_b38	GTEX-1LBAC-1226-SM-DHXK1	GTEX-1LBAC	ESPMCS	ENSG00000175756	AURKAIP1	-0.76	4426
108	chr1_1374710_C_T_b38	GTEX-1LBAC-1426-SM-CXZKT	GTEX-1LBAC	STMACH	ENSG00000175756	AURKAIP1	-0.76	3734
109	chr1_1374710_C_T_b38	GTEX-1LBAC-1526-SM-CXZKU	GTEX-1LBAC	SNTTRM	ENSG00000175756	AURKAIP1	-0.76	3178
110	chr1_1374710_C_T_b38	GTEX-1LBAC-1626-SM-CXZKV	GTEX-1LBAC	CLNTRN	ENSG00000175756	AURKAIP1	-0.76	4005
111	chr1_1374710_C_T_b38	GTEX-1LBAC-1726-SM-D3L9W	GTEX-1LBAC	CLNSGM	ENSG00000175756	AURKAIP1	-0.76	4608
112	chr1_1374710_C_T_b38	GTEX-1LBAC-1826-SM-D3L9X	GTEX-1LBAC	TESTIS	ENSG00000175756	AURKAIP1	-0.76	24268
113	chr1_1374710_C_T_b38	GTEX-1LBAC-1926-SM-DHXK2	GTEX-1LBAC	PRSTTE	ENSG00000175756	AURKAIP1	-0.76	5665
114	chr1_1402163_G_A_b38	GTEX-X62O-0005-SM-46MV1	GTEX-X62O	WHLBLD	ENSG00000242485	MRPL20		493
115	chr1_1402163_G_A_b38	GTEX-X62O-0008-SM-46MU5	GTEX-X62O	FIBRBLS	ENSG00000242485	MRPL20		4442
116	chr1_1402163_G_A_b38	GTEX-X62O-0126-SM-4E3JN	GTEX-X62O	SKINS	ENSG00000242485	MRPL20		2134
117	chr1_1402163_G_A_b38	GTEX-X62O-0526-SM-EWRMA	GTEX-X62O	BREAST	ENSG00000242485	MRPL20		2420
118	chr1_1402163_G_A_b38	GTEX-X62O-0826-SM-46MW8	GTEX-X62O	HRTAA	ENSG00000242485	MRPL20		1579
119	chr1_1402163_G_A_b38	GTEX-X62O-1626-SM-46MW9	GTEX-X62O	ARTTBL	ENSG00000242485	MRPL20		1094
120	chr1_1402163_G_A_b38	GTEX-X62O-2226-SM-46MW3	GTEX-X62O	ESPMCS	ENSG00000242485	MRPL20		1570
121	chr1_1402163_G_A_b38	GTEX-X62O-2426-SM-EAZB4	GTEX-X62O	ESPGEJ	ENSG00000242485	MRPL20		2289
122	chr1_1479103_C_T_b38	GTEX-145MH-0011-R10b-SM-5PNUK	GTEX-145MH	BRNCTXB	ENSG00000160072	ATAD3B	0.1	1132
123	chr1_1479103_C_T_b38	GTEX-145MH-0011-R11a-SM-5P9HQ	GTEX-145MH	BRNCHB	ENSG00000160072	ATAD3B	0.1	3275
124	chr1_1479103_C_T_b38	GTEX-145MH-0011-R1b-SM-5PNWY	GTEX-145MH	BRNHPP	ENSG00000160072	ATAD3B	0.1	1054
125	chr1_1479103_C_T_b38	GTEX-145MH-0011-R3b-SM-5P9JQ	GTEX-145MH	BRNACC	ENSG00000160072	ATAD3B	0.1	1562
126	chr1_1479103_C_T_b38	GTEX-145MH-0011-R5a-SM-5P9JT	GTEX-145MH	BRNCDT	ENSG00000160072	ATAD3B	0.1	1304
127	chr1_1479103_C_T_b38	GTEX-145MH-0011-R6a-SM-5PNZ7	GTEX-145MH	BRNNCC	ENSG00000160072	ATAD3B	0.1	1221
128	chr1_1479103_C_T_b38	GTEX-145MH-0011-R7a-SM-5PNWH	GTEX-145MH	BRNPTM	ENSG00000160072	ATAD3B	0.1	851
129	chr1_1479103_C_T_b38	GTEX-145MH-0426-SM-5LU8T	GTEX-145MH	THYROID	ENSG00000160072	ATAD3B	0.1	1480
130	chr1_1479103_C_T_b38	GTEX-145MH-0626-SM-5NQAK	GTEX-145MH	LUNG	ENSG00000160072	ATAD3B	0.1	2375
131	chr1_1479103_C_T_b38	GTEX-145MH-1226-SM-5RQJT	GTEX-145MH	ESPMSL	ENSG00000160072	ATAD3B	0.1	1251
132	chr1_1479103_C_T_b38	GTEX-145MH-1426-SM-5QGPO	GTEX-145MH	NERVET	ENSG00000160072	ATAD3B	0.1	1423
133	chr1_1479103_C_T_b38	GTEX-145MH-1526-SM-5LUAU	GTEX-145MH	ARTTBL	ENSG00000160072	ATAD3B	0.1	866
134	chr1_1479103_C_T_b38	GTEX-145MH-2326-SM-5O9AW	GTEX-145MH	TESTIS	ENSG00000160072	ATAD3B	0.1	3397
135	chr1_1479103_C_T_b38	GTEX-145MH-2726-SM-5QGQ6	GTEX-145MH	CLNSGM	ENSG00000160072	ATAD3B	0.1	1424
136	chr1_1479103_C_T_b38	GTEX-145MH-2826-SM-5RQJF	GTEX-145MH	SKINNS	ENSG00000160072	ATAD3B	0.1	1334
137	chr1_1479103_C_T_b38	GTEX-145MH-2926-SM-5Q5D2	GTEX-145MH	BRNCHA	ENSG00000160072	ATAD3B	0.1	2079
138	chr1_1479103_C_T_b38	GTEX-145MH-3026-SM-5Q5DZ	GTEX-145MH	BRNCTXA	ENSG00000160072	ATAD3B	0.1	1383
139	chr1_1479103_C_T_b38	GTEX-145MH-3126-SM-5S2QT	GTEX-145MH	PTTARY	ENSG00000160072	ATAD3B	0.1	1877
140	chr1_1615612_C_A_b38	GTEX-U3ZH-0002-SM-3NMDD	GTEX-U3ZH	LCL	ENSG00000197530	MIB2	-0.12	1770
141	chr1_1615612_C_A_b38	GTEX-U3ZH-0008-SM-4DXT2	GTEX-U3ZH	FIBRBLS	ENSG00000197530	MIB2	-0.12	1326
142	chr1_1615612_C_A_b38	GTEX-U3ZH-0126-SM-4DXUK	GTEX-U3ZH	SPLEEN	ENSG00000197530	MIB2	-0.12	5194
143	chr1_1615612_C_A_b38	GTEX-U3ZH-0326-SM-3DB7A	GTEX-U3ZH	HRTLV	ENSG00000197530	MIB2	-0.12	5375
144	chr1_1615612_C_A_b38	GTEX-U3ZH-0426-SM-4DXSE	GTEX-U3ZH	ARTCRN	ENSG00000197530	MIB2	-0.12	2753
145	chr1_1615612_C_A_b38	GTEX-U3ZH-0526-SM-3DB75	GTEX-U3ZH	LUNG	ENSG00000197530	MIB2	-0.12	7118
146	chr1_1615612_C_A_b38	GTEX-U3ZH-0626-SM-4DXT3	GTEX-U3ZH	ARTAORT	ENSG00000197530	MIB2	-0.12	4374
147	chr1_1615612_C_A_b38	GTEX-U3ZH-0926-SM-4DXU4	GTEX-U3ZH	PRSTTE	ENSG00000197530	MIB2	-0.12	5522
148	chr1_1615612_C_A_b38	GTEX-U3ZH-1026-SM-4DXUZ	GTEX-U3ZH	ESPMCS	ENSG00000197530	MIB2	-0.12	3238
149	chr1_1615612_C_A_b38	GTEX-U3ZH-1126-SM-4DXUG	GTEX-U3ZH	ESPMSL	ENSG00000197530	MIB2	-0.12	3497
150	chr1_1615612_C_A_b38	GTEX-U3ZH-1326-SM-4DXSF	GTEX-U3ZH	CLNTRN	ENSG00000197530	MIB2	-0.12	4171
151	chr1_1615612_C_A_b38	GTEX-U3ZH-1426-SM-4DXSR	GTEX-U3ZH	BREAST	ENSG00000197530	MIB2	-0.12	4090
152	chr1_1615612_C_A_b38	GTEX-U3ZH-1526-SM-4DXV1	GTEX-U3ZH	TESTIS	ENSG00000197530	MIB2	-0.12	5900
153	chr1_1615612_C_A_b38	GTEX-U3ZH-1626-SM-3DB74	GTEX-U3ZH	NERVET	ENSG00000197530	MIB2	-0.12	4845
154	chr1_1615612_C_A_b38	GTEX-U3ZH-1726-SM-3DB79	GTEX-U3ZH	ARTTBL	ENSG00000197530	MIB2	-0.12	3747
155	chr1_1615612_C_A_b38	GTEX-U3ZH-1926-SM-4DXTR	GTEX-U3ZH	MSCLSK	ENSG00000197530	MIB2	-0.12	5671
156	chr1_1615612_C_A_b38	GTEX-U3ZH-2026-SM-3DB78	GTEX-U3ZH	SKINS	ENSG00000197530	MIB2	-0.12	4970
157	chr1_1703855_G_T_b38	GTEX-ZV68-0006-SM-4YCEJ	GTEX-ZV68	WHLBLD	ENSG00000008128	CDK11A	-1.43	1666
158	chr1_1703855_G_T_b38	GTEX-ZV68-0008-SM-4YCCV	GTEX-ZV68	FIBRBLS	ENSG00000008128	CDK11A	-1.43	566
159	chr1_1703855_G_T_b38	GTEX-ZV68-0011-R10a-SM-51MT7	GTEX-ZV68	BRNCTXB	ENSG00000008128	CDK11A	-1.43	369
160	chr1_1703855_G_T_b38	GTEX-ZV68-0011-R2a-SM-4YCDK	GTEX-ZV68	BRNSNG	ENSG00000008128	CDK11A	-1.43	608
161	chr1_1703855_G_T_b38	GTEX-ZV68-0011-R5a-SM-4YCDW	GTEX-ZV68	BRNCDT	ENSG00000008128	CDK11A	-1.43	331
162	chr1_1703855_G_T_b38	GTEX-ZV68-0011-R6a-SM-51MSR	GTEX-ZV68	BRNNCC	ENSG00000008128	CDK11A	-1.43	221
163	chr1_1703855_G_T_b38	GTEX-ZV68-0011-R7a-SM-51MT4	GTEX-ZV68	BRNPTM	ENSG00000008128	CDK11A	-1.43	268
164	chr1_1703855_G_T_b38	GTEX-ZV68-0126-SM-59HKS	GTEX-ZV68	SKINS	ENSG00000008128	CDK11A	-1.43	1133
165	chr1_1703855_G_T_b38	GTEX-ZV68-0226-SM-59HJF	GTEX-ZV68	ADPSBQ	ENSG00000008128	CDK11A	-1.43	1305
166	chr1_1703855_G_T_b38	GTEX-ZV68-0326-SM-59HJG	GTEX-ZV68	NERVET	ENSG00000008128	CDK11A	-1.43	1077
167	chr1_1703855_G_T_b38	GTEX-ZV68-0526-SM-59HKI	GTEX-ZV68	MSCLSK	ENSG00000008128	CDK11A	-1.43	676
168	chr1_1703855_G_T_b38	GTEX-ZV68-0926-SM-59HK7	GTEX-ZV68	ESPMCS	ENSG00000008128	CDK11A	-1.43	985
169	chr1_3479901_C_T_b38	GTEX-O5YT-0126-SM-48TBW	GTEX-O5YT	SKINS	ENSG00000130762	ARHGEF16	-0.28	1149
170	chr1_3479901_C_T_b38	GTEX-O5YT-0226-SM-32PK5	GTEX-O5YT	ADPSBQ	ENSG00000130762	ARHGEF16	-0.28	113
171	chr1_3479901_C_T_b38	GTEX-O5YT-0426-SM-3MJHD	GTEX-O5YT	ARTAORT	ENSG00000130762	ARHGEF16	-0.28	67
172	chr1_3479901_C_T_b38	GTEX-O5YT-0526-SM-32PK8	GTEX-O5YT	LUNG	ENSG00000130762	ARHGEF16	-0.28	1092
173	chr1_3479901_C_T_b38	GTEX-O5YT-0826-SM-3TW8N	GTEX-O5YT	LIVER	ENSG00000130762	ARHGEF16	-0.28	1553
174	chr1_3479901_C_T_b38	GTEX-O5YT-0926-SM-48TDG	GTEX-O5YT	SPLEEN	ENSG00000130762	ARHGEF16	-0.28	188
175	chr1_3479901_C_T_b38	GTEX-O5YT-1026-SM-3MJGF	GTEX-O5YT	PNCREAS	ENSG00000130762	ARHGEF16	-0.28	1571
176	chr1_3479901_C_T_b38	GTEX-O5YT-1426-SM-3MJHC	GTEX-O5YT	CLNTRN	ENSG00000130762	ARHGEF16	-0.28	6450
177	chr1_3479901_C_T_b38	GTEX-O5YT-1626-SM-32PK6	GTEX-O5YT	MSCLSK	ENSG00000130762	ARHGEF16	-0.28	263
178	chr1_3479901_C_T_b38	GTEX-O5YT-1726-SM-3NMD7	GTEX-O5YT	NERVET	ENSG00000130762	ARHGEF16	-0.28	969
179	chr1_3479901_C_T_b38	GTEX-O5YT-1826-SM-32PK9	GTEX-O5YT	ARTTBL	ENSG00000130762	ARHGEF16	-0.28	102
180	chr1_3479901_C_T_b38	GTEX-O5YT-2126-SM-3MJGD	GTEX-O5YT	TESTIS	ENSG00000130762	ARHGEF16	-0.28	1135
181	chr1_3524232_G_A_b38	GTEX-1MA7X-0626-SM-E9TJI	GTEX-1MA7X	LUNG	ENSG00000162591	MEGF6	-0.17	11581
182	chr1_3524232_G_A_b38	GTEX-1MA7X-0726-SM-EV7AB	GTEX-1MA7X	ESPMCS	ENSG00000162591	MEGF6	-0.17	2744
183	chr1_3524232_G_A_b38	GTEX-1MA7X-0826-SM-DIPGC	GTEX-1MA7X	ESPMSL	ENSG00000162591	MEGF6	-0.17	8502
184	chr1_3524232_G_A_b38	GTEX-1MA7X-0926-SM-DIPEJ	GTEX-1MA7X	THYROID	ENSG00000162591	MEGF6	-0.17	8484
185	chr1_3524232_G_A_b38	GTEX-1MA7X-1026-SM-DKPQ8	GTEX-1MA7X	ADPVSC	ENSG00000162591	MEGF6	-0.17	11427
186	chr1_3524232_G_A_b38	GTEX-1MA7X-1526-SM-DHXJF	GTEX-1MA7X	TESTIS	ENSG00000162591	MEGF6	-0.17	1428
187	chr1_3524232_G_A_b38	GTEX-1MA7X-1626-SM-E9U5B	GTEX-1MA7X	BREAST	ENSG00000162591	MEGF6	-0.17	3865
188	chr1_3524232_G_A_b38	GTEX-1MA7X-2126-SM-E6CIX	GTEX-1MA7X	ADPSBQ	ENSG00000162591	MEGF6	-0.17	6726
189	chr1_3524232_G_A_b38	GTEX-1MA7X-2226-SM-E6CIY	GTEX-1MA7X	SKINS	ENSG00000162591	MEGF6	-0.17	12677
190	chr1_3524232_G_A_b38	GTEX-1MA7X-2326-SM-EV7AA	GTEX-1MA7X	PTTARY	ENSG00000162591	MEGF6	-0.17	1583
191	chr1_3627519_C_T_b38	GTEX-144GL-0011-R11b-SM-5P9F6	GTEX-144GL	BRNCHB	ENSG00000158109	TPRG1L	-4.91	5207
192	chr1_3627519_C_T_b38	GTEX-144GL-0011-R1a-SM-5PNZ5	GTEX-144GL	BRNHPP	ENSG00000158109	TPRG1L	-4.91	15365
193	chr1_3627519_C_T_b38	GTEX-144GL-0011-R3a-SM-5P9HP	GTEX-144GL	BRNACC	ENSG00000158109	TPRG1L	-4.91	11271
194	chr1_3627519_C_T_b38	GTEX-144GL-0011-R4a-SM-5PNUI	GTEX-144GL	BRNAMY	ENSG00000158109	TPRG1L	-4.91	1778
195	chr1_3627519_C_T_b38	GTEX-144GL-0011-R5b-SM-5PNUJ	GTEX-144GL	BRNCDT	ENSG00000158109	TPRG1L	-4.91	2096
196	chr1_3627519_C_T_b38	GTEX-144GL-0011-R6a-SM-5P9HW	GTEX-144GL	BRNNCC	ENSG00000158109	TPRG1L	-4.91	6769
197	chr1_3627519_C_T_b38	GTEX-144GL-0011-R7b-SM-5P9HX	GTEX-144GL	BRNPTM	ENSG00000158109	TPRG1L	-4.91	3401
198	chr1_3627519_C_T_b38	GTEX-144GL-0011-R8a-SM-5Q5B1	GTEX-144GL	BRNHPT	ENSG00000158109	TPRG1L	-4.91	3576
199	chr1_3627519_C_T_b38	GTEX-144GL-0126-SM-5TDE2	GTEX-144GL	SKINS	ENSG00000158109	TPRG1L	-4.91	2681
200	chr1_3627519_C_T_b38	GTEX-144GL-0226-SM-5QGOX	GTEX-144GL	ADPSBQ	ENSG00000158109	TPRG1L	-4.91	3121
201	chr1_3627519_C_T_b38	GTEX-144GL-0326-SM-5QGOY	GTEX-144GL	MSCLSK	ENSG00000158109	TPRG1L	-4.91	2270
202	chr1_3627519_C_T_b38	GTEX-144GL-0426-SM-5QGOZ	GTEX-144GL	NERVET	ENSG00000158109	TPRG1L	-4.91	2657
203	chr1_3627519_C_T_b38	GTEX-144GL-0526-SM-5LU41	GTEX-144GL	ARTTBL	ENSG00000158109	TPRG1L	-4.91	2746
204	chr1_3627519_C_T_b38	GTEX-144GL-0626-SM-5LU4D	GTEX-144GL	SKINNS	ENSG00000158109	TPRG1L	-4.91	2084
205	chr1_3627519_C_T_b38	GTEX-144GL-0726-SM-5LU4P	GTEX-144GL	TESTIS	ENSG00000158109	TPRG1L	-4.91	1566
206	chr1_3627519_C_T_b38	GTEX-144GL-1026-SM-5O99R	GTEX-144GL	HRTAA	ENSG00000158109	TPRG1L	-4.91	2126
207	chr1_3627519_C_T_b38	GTEX-144GL-1226-SM-5O9A4	GTEX-144GL	THYROID	ENSG00000158109	TPRG1L	-4.91	1761
208	chr1_3627519_C_T_b38	GTEX-144GL-1426-SM-79OMA	GTEX-144GL	LIVER	ENSG00000158109	TPRG1L	-4.91	2014
209	chr1_3627519_C_T_b38	GTEX-144GL-1826-SM-79OMB	GTEX-144GL	ADRNLG	ENSG00000158109	TPRG1L	-4.91	1986
210	chr1_3627519_C_T_b38	GTEX-144GL-2026-SM-5LU3O	GTEX-144GL	BREAST	ENSG00000158109	TPRG1L	-4.91	2287
211	chr1_3627519_C_T_b38	GTEX-144GL-2226-SM-79OMD	GTEX-144GL	ESPMSL	ENSG00000158109	TPRG1L	-4.91	2837
212	chr1_3627519_C_T_b38	GTEX-144GL-2526-SM-5TDDL	GTEX-144GL	CLNTRN	ENSG00000158109	TPRG1L	-4.91	1916
213	chr1_3627519_C_T_b38	GTEX-144GL-2926-SM-5O99F	GTEX-144GL	BRNCHA	ENSG00000158109	TPRG1L	-4.91	3499
214	chr1_3627519_C_T_b38	GTEX-144GL-3026-SM-5Q5CW	GTEX-144GL	BRNCTXA	ENSG00000158109	TPRG1L	-4.91	10643
215	chr1_3627519_C_T_b38	GTEX-144GL-3126-SM-5TDDM	GTEX-144GL	PTTARY	ENSG00000158109	TPRG1L	-4.91	3616
216	chr1_3627519_C_T_b38	GTEX-QDVJ-0005-SM-2TC5X	GTEX-QDVJ	WHLBLD	ENSG00000158109	TPRG1L		1435
217	chr1_3627519_C_T_b38	GTEX-QDVJ-0008-SM-48U2E	GTEX-QDVJ	FIBRBLS	ENSG00000158109	TPRG1L		2857
218	chr1_3627519_C_T_b38	GTEX-QDVJ-0226-SM-2I5FV	GTEX-QDVJ	THYROID	ENSG00000158109	TPRG1L		2456
219	chr1_3627519_C_T_b38	GTEX-QDVJ-0426-SM-2I5FW	GTEX-QDVJ	HRTLV	ENSG00000158109	TPRG1L		2112
220	chr1_3627519_C_T_b38	GTEX-QDVJ-0626-SM-48U1T	GTEX-QDVJ	ARTAORT	ENSG00000158109	TPRG1L		2298
221	chr1_3627519_C_T_b38	GTEX-QDVJ-0726-SM-48U1W	GTEX-QDVJ	ESPMCS	ENSG00000158109	TPRG1L		1765
222	chr1_3627519_C_T_b38	GTEX-QDVJ-0826-SM-48U1S	GTEX-QDVJ	ESPMSL	ENSG00000158109	TPRG1L		2714
223	chr1_3627519_C_T_b38	GTEX-QDVJ-0926-SM-2I5FU	GTEX-QDVJ	LUNG	ENSG00000158109	TPRG1L		2862
224	chr1_3627519_C_T_b38	GTEX-QDVJ-1126-SM-48U1U	GTEX-QDVJ	ADRNLG	ENSG00000158109	TPRG1L		2395
225	chr1_3627519_C_T_b38	GTEX-QDVJ-1226-SM-48U1V	GTEX-QDVJ	PNCREAS	ENSG00000158109	TPRG1L		1393
226	chr1_3627519_C_T_b38	GTEX-QDVJ-1326-SM-48U1X	GTEX-QDVJ	CLNTRN	ENSG00000158109	TPRG1L		2189
227	chr1_3627519_C_T_b38	GTEX-QDVJ-1426-SM-48U1Y	GTEX-QDVJ	STMACH	ENSG00000158109	TPRG1L		1490
228	chr1_3627519_C_T_b38	GTEX-QDVJ-1726-SM-2I5FX	GTEX-QDVJ	SKINS	ENSG00000158109	TPRG1L		2986
229	chr1_3627519_C_T_b38	GTEX-QDVJ-1826-SM-2S1P3	GTEX-QDVJ	ADPSBQ	ENSG00000158109	TPRG1L		898
230	chr1_3627519_C_T_b38	GTEX-QDVJ-1926-SM-2S1PJ	GTEX-QDVJ	MSCLSK	ENSG00000158109	TPRG1L		2098
231	chr1_3627519_C_T_b38	GTEX-QDVJ-2126-SM-DHXIQ	GTEX-QDVJ	ARTTBL	ENSG00000158109	TPRG1L		3408
232	chr1_3627519_C_T_b38	GTEX-T5JC-0001-SM-3NMAK	GTEX-T5JC	LCL	ENSG00000158109	TPRG1L	-3.96	1314
233	chr1_3627519_C_T_b38	GTEX-T5JC-0006-SM-EZ6L9	GTEX-T5JC	WHLBLD	ENSG00000158109	TPRG1L	-3.96	1733
234	chr1_3627519_C_T_b38	GTEX-T5JC-0008-SM-4DM6A	GTEX-T5JC	FIBRBLS	ENSG00000158109	TPRG1L	-3.96	2679
235	chr1_3627519_C_T_b38	GTEX-T5JC-0011-R10A-SM-32PM2	GTEX-T5JC	BRNCTXB	ENSG00000158109	TPRG1L	-3.96	10463
236	chr1_3627519_C_T_b38	GTEX-T5JC-0011-R11A-SM-32PMB	GTEX-T5JC	BRNCHB	ENSG00000158109	TPRG1L	-3.96	3421
237	chr1_3627519_C_T_b38	GTEX-T5JC-0011-R1A-SM-32PM6	GTEX-T5JC	BRNHPP	ENSG00000158109	TPRG1L	-3.96	2480
238	chr1_3627519_C_T_b38	GTEX-T5JC-0011-R2A-SM-32PLZ	GTEX-T5JC	BRNSNG	ENSG00000158109	TPRG1L	-3.96	3542
239	chr1_3627519_C_T_b38	GTEX-T5JC-0011-R4A-SM-32PLT	GTEX-T5JC	BRNAMY	ENSG00000158109	TPRG1L	-3.96	7411
240	chr1_3627519_C_T_b38	GTEX-T5JC-0011-R5A-SM-32PLK	GTEX-T5JC	BRNCDT	ENSG00000158109	TPRG1L	-3.96	5011
241	chr1_3627519_C_T_b38	GTEX-T5JC-0011-R6A-SM-D3L87	GTEX-T5JC	BRNNCC	ENSG00000158109	TPRG1L	-3.96	11184
242	chr1_3627519_C_T_b38	GTEX-T5JC-0011-R7A-SM-32PME	GTEX-T5JC	BRNPTM	ENSG00000158109	TPRG1L	-3.96	10010
243	chr1_3627519_C_T_b38	GTEX-T5JC-0011-R8A-SM-32PLM	GTEX-T5JC	BRNHPT	ENSG00000158109	TPRG1L	-3.96	12146
244	chr1_3627519_C_T_b38	GTEX-T5JC-0011-R9A-SM-32PLV	GTEX-T5JC	BRNSPC	ENSG00000158109	TPRG1L	-3.96	2376
245	chr1_3627519_C_T_b38	GTEX-T5JC-0226-SM-32PMA	GTEX-T5JC	ARTTBL	ENSG00000158109	TPRG1L	-3.96	2972
246	chr1_3627519_C_T_b38	GTEX-T5JC-0326-SM-4DM5C	GTEX-T5JC	ARTAORT	ENSG00000158109	TPRG1L	-3.96	1975
247	chr1_3627519_C_T_b38	GTEX-T5JC-0426-SM-32PLO	GTEX-T5JC	SKINS	ENSG00000158109	TPRG1L	-3.96	1969
248	chr1_3627519_C_T_b38	GTEX-T5JC-0526-SM-32PM7	GTEX-T5JC	ADPSBQ	ENSG00000158109	TPRG1L	-3.96	2060
249	chr1_3627519_C_T_b38	GTEX-T5JC-0626-SM-3NMA6	GTEX-T5JC	MSCLSK	ENSG00000158109	TPRG1L	-3.96	3286
250	chr1_3627519_C_T_b38	GTEX-T5JC-0726-SM-4DM55	GTEX-T5JC	TESTIS	ENSG00000158109	TPRG1L	-3.96	1342
251	chr1_3627519_C_T_b38	GTEX-T5JC-0826-SM-32PMC	GTEX-T5JC	LUNG	ENSG00000158109	TPRG1L	-3.96	2114
252	chr1_3627519_C_T_b38	GTEX-T5JC-1226-SM-4DM7C	GTEX-T5JC	PRSTTE	ENSG00000158109	TPRG1L	-3.96	2489
253	chr1_3627519_C_T_b38	GTEX-T5JC-1526-SM-4DM68	GTEX-T5JC	KDNCTX	ENSG00000158109	TPRG1L	-3.96	2680
254	chr1_3627519_C_T_b38	GTEX-T5JC-1726-SM-4DM6U	GTEX-T5JC	ESPMCS	ENSG00000158109	TPRG1L	-3.96	2143
255	chr1_3627519_C_T_b38	GTEX-T5JC-1826-SM-4DM6E	GTEX-T5JC	ESPMSL	ENSG00000158109	TPRG1L	-3.96	1698
256	chr1_3627519_C_T_b38	GTEX-T5JC-1926-SM-4DM6Q	GTEX-T5JC	STMACH	ENSG00000158109	TPRG1L	-3.96	1646
257	chr1_3627519_C_T_b38	GTEX-T5JC-2126-SM-32PMO	GTEX-T5JC	BREAST	ENSG00000158109	TPRG1L	-3.96	3533
258	chr1_3627519_C_T_b38	GTEX-T5JC-2326-SM-32PMR	GTEX-T5JC	BRNCHA	ENSG00000158109	TPRG1L	-3.96	4126
259	chr1_3627519_C_T_b38	GTEX-T5JC-2426-SM-3NMDB	GTEX-T5JC	BRNCTXA	ENSG00000158109	TPRG1L	-3.96	12379
260	chr1_3627519_C_T_b38	GTEX-T5JC-2526-SM-4DM6G	GTEX-T5JC	PTTARY	ENSG00000158109	TPRG1L	-3.96	2372
261	chr1_3837408_G_A_b38	GTEX-13FLV-0011-R10b-SM-5LZZ2	GTEX-13FLV	BRNCTXB	ENSG00000116198	CEP104	-1.98	1068
262	chr1_3837408_G_A_b38	GTEX-13FLV-0011-R7b-SM-5K7WW	GTEX-13FLV	BRNPTM	ENSG00000116198	CEP104	-1.98	1375
263	chr1_3837408_G_A_b38	GTEX-13FLV-0011-R8a-SM-5LZZE	GTEX-13FLV	BRNHPT	ENSG00000116198	CEP104	-1.98	1360
264	chr1_3837408_G_A_b38	GTEX-13FLV-0126-SM-5K7WT	GTEX-13FLV	SKINNS	ENSG00000116198	CEP104	-1.98	1909
265	chr1_3837408_G_A_b38	GTEX-13FLV-0226-SM-5J2OF	GTEX-13FLV	THYROID	ENSG00000116198	CEP104	-1.98	2095
266	chr1_3837408_G_A_b38	GTEX-13FLV-0326-SM-5N9DJ	GTEX-13FLV	LIVER	ENSG00000116198	CEP104	-1.98	1628
267	chr1_3837408_G_A_b38	GTEX-13FLV-1226-SM-5IJBZ	GTEX-13FLV	ESPMSL	ENSG00000116198	CEP104	-1.98	1357
268	chr1_3837408_G_A_b38	GTEX-13FLV-1326-SM-5L3EJ	GTEX-13FLV	ESPGEJ	ENSG00000116198	CEP104	-1.98	1756
269	chr1_3837408_G_A_b38	GTEX-13FLV-1426-SM-5J1N4	GTEX-13FLV	ARTAORT	ENSG00000116198	CEP104	-1.98	1442
270	chr1_3837408_G_A_b38	GTEX-13FLV-2326-SM-5K7UK	GTEX-13FLV	NERVET	ENSG00000116198	CEP104	-1.98	2173
271	chr1_6212342_A_T_b38	GTEX-1399S-0008-SM-62LDF	GTEX-1399S	FIBRBLS	ENSG00000158286	RNF207	-0.12	452
272	chr1_6212342_A_T_b38	GTEX-1399S-0226-SM-5IFFG	GTEX-1399S	SPLEEN	ENSG00000158286	RNF207	-0.12	412
273	chr1_6212342_A_T_b38	GTEX-1399S-0326-SM-5IFFS	GTEX-1399S	PNCREAS	ENSG00000158286	RNF207	-0.12	771
274	chr1_6212342_A_T_b38	GTEX-1399S-0426-SM-5IFG5	GTEX-1399S	ADRNLG	ENSG00000158286	RNF207	-0.12	867
275	chr1_6212342_A_T_b38	GTEX-1399S-0526-SM-5IJG8	GTEX-1399S	KDNCTX	ENSG00000158286	RNF207	-0.12	2771
276	chr1_6212342_A_T_b38	GTEX-1399S-0826-SM-5KM23	GTEX-1399S	HRTAA	ENSG00000158286	RNF207	-0.12	2853
277	chr1_6212342_A_T_b38	GTEX-1399S-0926-SM-5PNVQ	GTEX-1399S	ARTCRN	ENSG00000158286	RNF207	-0.12	361
278	chr1_6212342_A_T_b38	GTEX-1399S-1026-SM-5KLZ9	GTEX-1399S	HRTLV	ENSG00000158286	RNF207	-0.12	3144
279	chr1_6212342_A_T_b38	GTEX-1399S-1326-SM-5P9GH	GTEX-1399S	ESPMCS	ENSG00000158286	RNF207	-0.12	2069
280	chr1_6212342_A_T_b38	GTEX-1399S-1426-SM-5PNYQ	GTEX-1399S	ADPVSC	ENSG00000158286	RNF207	-0.12	571
281	chr1_6212342_A_T_b38	GTEX-1399S-1526-SM-5P9JC	GTEX-1399S	ESPGEJ	ENSG00000158286	RNF207	-0.12	420
282	chr1_6212342_A_T_b38	GTEX-1399S-1626-SM-5P9GI	GTEX-1399S	STMACH	ENSG00000158286	RNF207	-0.12	1996
283	chr1_6212342_A_T_b38	GTEX-1399S-1726-SM-5L3DI	GTEX-1399S	LUNG	ENSG00000158286	RNF207	-0.12	641
284	chr1_6212342_A_T_b38	GTEX-1399S-1926-SM-5J2M5	GTEX-1399S	CLNTRN	ENSG00000158286	RNF207	-0.12	4184
285	chr1_6212342_A_T_b38	GTEX-1399S-2026-SM-5KM4B	GTEX-1399S	SNTTRM	ENSG00000158286	RNF207	-0.12	1683
286	chr1_6212342_A_T_b38	GTEX-1399S-2126-SM-5J2MH	GTEX-1399S	OVARY	ENSG00000158286	RNF207	-0.12	797
287	chr1_6212342_A_T_b38	GTEX-1399S-2226-SM-5IFEW	GTEX-1399S	UTERUS	ENSG00000158286	RNF207	-0.12	897
288	chr1_6212342_A_T_b38	GTEX-1399S-2326-SM-5K7YV	GTEX-1399S	VAGINA	ENSG00000158286	RNF207	-0.12	2009
289	chr1_6525868_G_A_b38	GTEX-14PN4-0008-SM-E9U4N	GTEX-14PN4	FIBRBLS	ENSG00000162408	NOL9	0.28	1169
290	chr1_6525868_G_A_b38	GTEX-14PN4-0011-R10b-SM-69LP2	GTEX-14PN4	BRNCTXB	ENSG00000162408	NOL9	0.28	1420
291	chr1_6525868_G_A_b38	GTEX-14PN4-0011-R11a-SM-686ZW	GTEX-14PN4	BRNCHB	ENSG00000162408	NOL9	0.28	2475
292	chr1_6525868_G_A_b38	GTEX-14PN4-0011-R1b-SM-69LP8	GTEX-14PN4	BRNHPP	ENSG00000162408	NOL9	0.28	1320
293	chr1_6525868_G_A_b38	GTEX-14PN4-0011-R2a-SM-6EU2Y	GTEX-14PN4	BRNSNG	ENSG00000162408	NOL9	0.28	1025
294	chr1_6525868_G_A_b38	GTEX-14PN4-0011-R3b-SM-686ZU	GTEX-14PN4	BRNACC	ENSG00000162408	NOL9	0.28	1441
295	chr1_6525868_G_A_b38	GTEX-14PN4-0011-R4a-SM-686ZT	GTEX-14PN4	BRNAMY	ENSG00000162408	NOL9	0.28	985
296	chr1_6525868_G_A_b38	GTEX-14PN4-0011-R5a-SM-686ZV	GTEX-14PN4	BRNCDT	ENSG00000162408	NOL9	0.28	1022
297	chr1_6525868_G_A_b38	GTEX-14PN4-0011-R6b-SM-69LQU	GTEX-14PN4	BRNNCC	ENSG00000162408	NOL9	0.28	1413
298	chr1_6525868_G_A_b38	GTEX-14PN4-0011-R7b-SM-69LQQ	GTEX-14PN4	BRNPTM	ENSG00000162408	NOL9	0.28	1205
299	chr1_6525868_G_A_b38	GTEX-14PN4-0011-R8a-SM-6EU1H	GTEX-14PN4	BRNHPT	ENSG00000162408	NOL9	0.28	821
300	chr1_6525868_G_A_b38	GTEX-14PN4-0011-R9a-SM-6LLH9	GTEX-14PN4	BRNSPC	ENSG00000162408	NOL9	0.28	1169
301	chr1_6525868_G_A_b38	GTEX-14PN4-0126-SM-6EU2V	GTEX-14PN4	SKINS	ENSG00000162408	NOL9	0.28	1537
302	chr1_6525868_G_A_b38	GTEX-14PN4-0326-SM-6EU2N	GTEX-14PN4	MSCLSK	ENSG00000162408	NOL9	0.28	1030
303	chr1_6525868_G_A_b38	GTEX-14PN4-0426-SM-6AJ9N	GTEX-14PN4	ARTTBL	ENSG00000162408	NOL9	0.28	754
304	chr1_6525868_G_A_b38	GTEX-14PN4-0626-SM-62LFP	GTEX-14PN4	BREAST	ENSG00000162408	NOL9	0.28	811
305	chr1_6525868_G_A_b38	GTEX-14PN4-0826-SM-69LON	GTEX-14PN4	HRTAA	ENSG00000162408	NOL9	0.28	923
306	chr1_6525868_G_A_b38	GTEX-14PN4-1426-SM-6LLJ4	GTEX-14PN4	ADPVSC	ENSG00000162408	NOL9	0.28	752
307	chr1_6525868_G_A_b38	GTEX-14PN4-1526-SM-6871V	GTEX-14PN4	THYROID	ENSG00000162408	NOL9	0.28	880
308	chr1_6525868_G_A_b38	GTEX-14PN4-1626-SM-6AJB5	GTEX-14PN4	PNCREAS	ENSG00000162408	NOL9	0.28	863
309	chr1_6525868_G_A_b38	GTEX-14PN4-2526-SM-686ZG	GTEX-14PN4	SLVRYG	ENSG00000162408	NOL9	0.28	1440
310	chr1_6525868_G_A_b38	GTEX-14PN4-3026-SM-664O4	GTEX-14PN4	BRNCHA	ENSG00000162408	NOL9	0.28	2480
311	chr1_6525868_G_A_b38	GTEX-14PN4-3226-SM-6AJBO	GTEX-14PN4	PTTARY	ENSG00000162408	NOL9	0.28	872
312	chr1_8013401_G_A_b38	GTEX-1117F-0226-SM-5GZZ7	GTEX-1117F	ADPSBQ	ENSG00000116285	ERRFI1	0.15	18129
313	chr1_8013401_G_A_b38	GTEX-1117F-0426-SM-5EGHI	GTEX-1117F	MSCLSK	ENSG00000116285	ERRFI1	0.15	127554
314	chr1_8013401_G_A_b38	GTEX-1117F-0626-SM-5N9CS	GTEX-1117F	ARTCRN	ENSG00000116285	ERRFI1	0.15	8195
315	chr1_8013401_G_A_b38	GTEX-1117F-0726-SM-5GIEN	GTEX-1117F	HRTAA	ENSG00000116285	ERRFI1	0.15	7161
316	chr1_8013401_G_A_b38	GTEX-1117F-1326-SM-5EGHH	GTEX-1117F	ADPVSC	ENSG00000116285	ERRFI1	0.15	41395
317	chr1_8013401_G_A_b38	GTEX-1117F-2426-SM-5EGGH	GTEX-1117F	UTERUS	ENSG00000116285	ERRFI1	0.15	4547
318	chr1_8013401_G_A_b38	GTEX-1117F-2526-SM-5GZY6	GTEX-1117F	VAGINA	ENSG00000116285	ERRFI1	0.15	7457
319	chr1_8013401_G_A_b38	GTEX-1117F-2826-SM-5GZXL	GTEX-1117F	BREAST	ENSG00000116285	ERRFI1	0.15	25851
320	chr1_8013401_G_A_b38	GTEX-1117F-2926-SM-5GZYI	GTEX-1117F	SKINNS	ENSG00000116285	ERRFI1	0.15	12661
321	chr1_8013401_G_A_b38	GTEX-1117F-3026-SM-5GZYU	GTEX-1117F	SLVRYG	ENSG00000116285	ERRFI1	0.15	9928
322	chr1_8013401_G_A_b38	GTEX-1117F-3226-SM-5N9CT	GTEX-1117F	BRNCTXA	ENSG00000116285	ERRFI1	0.15	1420
323	chr1_8325329_G_A_b38	GTEX-117XS-0426-SM-5GZZN	GTEX-117XS	ARTAORT	ENSG00000162426	SLC45A1	0.77	901
324	chr1_8325329_G_A_b38	GTEX-117XS-2226-SM-5GIE1	GTEX-117XS	CLNSGM	ENSG00000162426	SLC45A1	0.77	485
325	chr1_8325329_G_A_b38	GTEX-117XS-2926-SM-5N9BX	GTEX-117XS	PTTARY	ENSG00000162426	SLC45A1	0.77	1089
326	chr1_8325329_G_A_b38	GTEX-117XS-3026-SM-5N9CA	GTEX-117XS	BRNCTXA	ENSG00000162426	SLC45A1	0.77	3397
327	chr1_8325329_G_A_b38	GTEX-117XS-3126-SM-5GIDP	GTEX-117XS	BRNCHA	ENSG00000162426	SLC45A1	0.77	1258
328	chr1_9245319_C_T_b38	GTEX-WHSB-0002-SM-4M1ZR	GTEX-WHSB	LCL	ENSG00000049239	H6PD	-2.02	3177
329	chr1_9245319_C_T_b38	GTEX-WHSB-0008-SM-4M1ZP	GTEX-WHSB	FIBRBLS	ENSG00000049239	H6PD	-2.02	10712
330	chr1_9245319_C_T_b38	GTEX-WHSB-0226-SM-4M1XE	GTEX-WHSB	ARTAORT	ENSG00000049239	H6PD	-2.02	5318
331	chr1_9245319_C_T_b38	GTEX-WHSB-0326-SM-5FQSD	GTEX-WHSB	LUNG	ENSG00000049239	H6PD	-2.02	10194
332	chr1_9245319_C_T_b38	GTEX-WHSB-0426-SM-4M1XI	GTEX-WHSB	ESPMCS	ENSG00000049239	H6PD	-2.02	3036
333	chr1_9245319_C_T_b38	GTEX-WHSB-0526-SM-4M1XM	GTEX-WHSB	ESPMSL	ENSG00000049239	H6PD	-2.02	3363
334	chr1_9245319_C_T_b38	GTEX-WHSB-1026-SM-4M1XN	GTEX-WHSB	SNTTRM	ENSG00000049239	H6PD	-2.02	5015
335	chr1_9245319_C_T_b38	GTEX-WHSB-1226-SM-4M1XR	GTEX-WHSB	STMACH	ENSG00000049239	H6PD	-2.02	7287
336	chr1_9245319_C_T_b38	GTEX-WHSB-1326-SM-3LK6W	GTEX-WHSB	SKINNS	ENSG00000049239	H6PD	-2.02	17994
337	chr1_9245319_C_T_b38	GTEX-WHSB-1626-SM-3LK6J	GTEX-WHSB	THYROID	ENSG00000049239	H6PD	-2.02	8194
338	chr1_9245319_C_T_b38	GTEX-WHSB-1826-SM-3TW8M	GTEX-WHSB	MSCLSK	ENSG00000049239	H6PD	-2.02	23909
339	chr1_9245319_C_T_b38	GTEX-WHSB-1926-SM-EXOHH	GTEX-WHSB	BREAST	ENSG00000049239	H6PD	-2.02	8923
340	chr1_9245319_C_T_b38	GTEX-WHSB-2026-SM-3LK6H	GTEX-WHSB	NERVET	ENSG00000049239	H6PD	-2.02	7860
341	chr1_9245319_C_T_b38	GTEX-WHSB-2126-SM-4M1XF	GTEX-WHSB	TESTIS	ENSG00000049239	H6PD	-2.02	3165
342	chr1_9245319_C_T_b38	GTEX-WHSB-2326-SM-4M1XK	GTEX-WHSB	SLVRYG	ENSG00000049239	H6PD	-2.02	6655
343	chr1_10463557_G_A_b38	GTEX-11ZU8-0008-SM-5S2VO	GTEX-11ZU8	FIBRBLS	ENSG00000160049	DFFA	-2.94	1694
344	chr1_10463557_G_A_b38	GTEX-11ZU8-0126-SM-5EQ58	GTEX-11ZU8	SKINNS	ENSG00000160049	DFFA	-2.94	849
345	chr1_10463557_G_A_b38	GTEX-11ZU8-1126-SM-5EQ5K	GTEX-11ZU8	CLNSGM	ENSG00000160049	DFFA	-2.94	1119
346	chr1_10463557_G_A_b38	GTEX-11ZU8-1526-SM-5EGHX	GTEX-11ZU8	ESPMCS	ENSG00000160049	DFFA	-2.94	1011
347	chr1_10463557_G_A_b38	GTEX-11ZU8-2326-SM-5EQMJ	GTEX-11ZU8	MSCLSK	ENSG00000160049	DFFA	-2.94	906
348	chr1_10463557_G_A_b38	GTEX-11ZU8-2426-SM-5EQMV	GTEX-11ZU8	ADPSBQ	ENSG00000160049	DFFA	-2.94	842
349	chr1_10463557_G_A_b38	GTEX-11ZU8-2526-SM-5EQKI	GTEX-11ZU8	SKINS	ENSG00000160049	DFFA	-2.94	1066
350	chr1_11193665_G_A_b38	GTEX-1EMGI-0011-R11b-SM-9OSWX	GTEX-1EMGI	BRNCHB	ENSG00000171819	ANGPTL7	-0.43	410
351	chr1_11193665_G_A_b38	GTEX-1EMGI-0126-SM-9KNUE	GTEX-1EMGI	SKINS	ENSG00000171819	ANGPTL7	-0.43	590
352	chr1_11193665_G_A_b38	GTEX-1EMGI-0226-SM-9MQL1	GTEX-1EMGI	ADPSBQ	ENSG00000171819	ANGPTL7	-0.43	466
353	chr1_11193665_G_A_b38	GTEX-1EMGI-0526-SM-9YFM3	GTEX-1EMGI	NERVET	ENSG00000171819	ANGPTL7	-0.43	30361
354	chr1_11193665_G_A_b38	GTEX-1EMGI-0926-SM-7IGPV	GTEX-1EMGI	ARTAORT	ENSG00000171819	ANGPTL7	-0.43	340
355	chr1_11193665_G_A_b38	GTEX-1EMGI-1126-SM-9KNUF	GTEX-1EMGI	HRTAA	ENSG00000171819	ANGPTL7	-0.43	410
356	chr1_11193665_G_A_b38	GTEX-1EMGI-2026-SM-7RHH3	GTEX-1EMGI	ESPGEJ	ENSG00000171819	ANGPTL7	-0.43	1835
357	chr1_11193665_G_A_b38	GTEX-1EMGI-2126-SM-7P8S3	GTEX-1EMGI	ESPMSL	ENSG00000171819	ANGPTL7	-0.43	3660
358	chr1_11193665_G_A_b38	GTEX-1EMGI-2626-SM-7IGNR	GTEX-1EMGI	CLNSGM	ENSG00000171819	ANGPTL7	-0.43	5387
359	chr1_11193665_G_A_b38	GTEX-1EMGI-2726-SM-7P8S4	GTEX-1EMGI	CLNTRN	ENSG00000171819	ANGPTL7	-0.43	3345
360	chr1_11193665_G_A_b38	GTEX-1EMGI-2826-SM-7IGMR	GTEX-1EMGI	SNTTRM	ENSG00000171819	ANGPTL7	-0.43	587
361	chr1_11193665_G_A_b38	GTEX-1EMGI-3126-SM-7MXUR	GTEX-1EMGI	BRNCHA	ENSG00000171819	ANGPTL7	-0.43	172
362	chr1_11193665_G_A_b38	GTEX-TML8-1426-SM-4DXUT	GTEX-TML8	ESPMSL	ENSG00000171819	ANGPTL7	-0.5	335
363	chr1_11193665_G_A_b38	GTEX-TML8-1626-SM-32QOO	GTEX-TML8	NERVET	ENSG00000171819	ANGPTL7	-0.5	27058
364	chr1_11193665_G_A_b38	GTEX-TML8-2026-SM-32QOP	GTEX-TML8	ADPSBQ	ENSG00000171819	ANGPTL7	-0.5	494
365	chr1_11658308_G_T_b38	GTEX-14C38-0006-SM-5NQBF	GTEX-14C38	WHLBLD	ENSG00000132879	FBXO44	-0.64	430
366	chr1_11658308_G_T_b38	GTEX-14C38-0126-SM-5YY9V	GTEX-14C38	TESTIS	ENSG00000132879	FBXO44	-0.64	4659
367	chr1_11658308_G_T_b38	GTEX-14C38-0426-SM-5TDDZ	GTEX-14C38	MSCLSK	ENSG00000132879	FBXO44	-0.64	244
368	chr1_11658308_G_T_b38	GTEX-14C38-0626-SM-5S2TV	GTEX-14C38	NERVET	ENSG00000132879	FBXO44	-0.64	1878
369	chr1_11658308_G_T_b38	GTEX-14C38-0726-SM-5SI6M	GTEX-14C38	SKINNS	ENSG00000132879	FBXO44	-0.64	2595
370	chr1_11658308_G_T_b38	GTEX-14C38-0826-SM-5S2U8	GTEX-14C38	THYROID	ENSG00000132879	FBXO44	-0.64	5254
371	chr1_11658308_G_T_b38	GTEX-14C38-1026-SM-73KY7	GTEX-14C38	ADPVSC	ENSG00000132879	FBXO44	-0.64	941
372	chr1_11658308_G_T_b38	GTEX-14C38-1226-SM-5S2UK	GTEX-14C38	ARTCRN	ENSG00000132879	FBXO44	-0.64	1441
373	chr1_11658308_G_T_b38	GTEX-14C38-1326-SM-62LDK	GTEX-14C38	HRTAA	ENSG00000132879	FBXO44	-0.64	1430
374	chr1_11658308_G_T_b38	GTEX-14C38-1426-SM-5RQHZ	GTEX-14C38	HRTLV	ENSG00000132879	FBXO44	-0.64	601
375	chr1_11658308_G_T_b38	GTEX-14C38-1526-SM-5RQJ7	GTEX-14C38	LIVER	ENSG00000132879	FBXO44	-0.64	1499
376	chr1_11658308_G_T_b38	GTEX-14C38-1726-SM-5RQJC	GTEX-14C38	ADRNLG	ENSG00000132879	FBXO44	-0.64	2949
377	chr1_11658308_G_T_b38	GTEX-14C38-2226-SM-793AW	GTEX-14C38	ESPMSL	ENSG00000132879	FBXO44	-0.64	2255
378	chr1_11658569_C_T_b38	GTEX-14BIM-0011-R11b-SM-5S2RN	GTEX-14BIM	BRNCHB	ENSG00000132879	FBXO44	-0.65	14158
379	chr1_11658569_C_T_b38	GTEX-14BIM-0011-R1a-SM-69LQI	GTEX-14BIM	BRNHPP	ENSG00000132879	FBXO44	-0.65	5571
380	chr1_11658569_C_T_b38	GTEX-14BIM-0011-R2b-SM-69LQ6	GTEX-14BIM	BRNSNG	ENSG00000132879	FBXO44	-0.65	6230
381	chr1_11658569_C_T_b38	GTEX-14BIM-0011-R3b-SM-5S2RL	GTEX-14BIM	BRNACC	ENSG00000132879	FBXO44	-0.65	9698
382	chr1_11658569_C_T_b38	GTEX-14BIM-0011-R4b-SM-5S2RK	GTEX-14BIM	BRNAMY	ENSG00000132879	FBXO44	-0.65	5714
383	chr1_11658569_C_T_b38	GTEX-14BIM-0011-R5b-SM-5S2RM	GTEX-14BIM	BRNCDT	ENSG00000132879	FBXO44	-0.65	9916
384	chr1_11658569_C_T_b38	GTEX-14BIM-0011-R6b-SM-5S2VB	GTEX-14BIM	BRNNCC	ENSG00000132879	FBXO44	-0.65	11900
385	chr1_11658569_C_T_b38	GTEX-14BIM-0011-R9a-SM-6LLJL	GTEX-14BIM	BRNSPC	ENSG00000132879	FBXO44	-0.65	5278
386	chr1_11658569_C_T_b38	GTEX-14BIM-0226-SM-7IGLD	GTEX-14BIM	SKINS	ENSG00000132879	FBXO44	-0.65	3759
387	chr1_11658569_C_T_b38	GTEX-14BIM-0326-SM-5SI9B	GTEX-14BIM	MSCLSK	ENSG00000132879	FBXO44	-0.65	846
388	chr1_11658569_C_T_b38	GTEX-14BIM-0426-SM-5SI9N	GTEX-14BIM	NERVET	ENSG00000132879	FBXO44	-0.65	4436
389	chr1_11658569_C_T_b38	GTEX-14BIM-1226-SM-5SIBC	GTEX-14BIM	ESPMSL	ENSG00000132879	FBXO44	-0.65	2019
390	chr1_11658569_C_T_b38	GTEX-14BIM-1326-SM-7EWD1	GTEX-14BIM	ESPMCS	ENSG00000132879	FBXO44	-0.65	3000
391	chr1_11658569_C_T_b38	GTEX-14BIM-1626-SM-7EWD2	GTEX-14BIM	ADPVSC	ENSG00000132879	FBXO44	-0.65	913
392	chr1_11658569_C_T_b38	GTEX-14BIM-2226-SM-5SI8Y	GTEX-14BIM	UTERUS	ENSG00000132879	FBXO44	-0.65	2963
393	chr1_11658569_C_T_b38	GTEX-14BIM-2626-SM-5S2OF	GTEX-14BIM	ARTAORT	ENSG00000132879	FBXO44	-0.65	2860
394	chr1_11658569_C_T_b38	GTEX-14BIM-2726-SM-5Q5EG	GTEX-14BIM	HRTAA	ENSG00000132879	FBXO44	-0.65	1751
395	chr1_11658569_C_T_b38	GTEX-14BIM-3026-SM-7EWCY	GTEX-14BIM	BRNCTXA	ENSG00000132879	FBXO44	-0.65	10549
396	chr1_11658569_C_T_b38	GTEX-14BIM-3126-SM-5Q5C7	GTEX-14BIM	BRNCHA	ENSG00000132879	FBXO44	-0.65	22889
397	chr1_11658569_C_T_b38	GTEX-14BIM-3226-SM-5RQIQ	GTEX-14BIM	PTTARY	ENSG00000132879	FBXO44	-0.65	6023
398	chr1_11658569_C_T_b38	GTEX-1QMI2-0006-SM-CY8H1	GTEX-1QMI2	WHLBLD	ENSG00000132879	FBXO44	-0.25	1138
399	chr1_11658569_C_T_b38	GTEX-1QMI2-0226-SM-EVYBX	GTEX-1QMI2	SKINS	ENSG00000132879	FBXO44	-0.25	2761
400	chr1_11658569_C_T_b38	GTEX-1QMI2-0326-SM-EVYBY	GTEX-1QMI2	NERVET	ENSG00000132879	FBXO44	-0.25	4187
401	chr1_11658569_C_T_b38	GTEX-1QMI2-0426-SM-EWRND	GTEX-1QMI2	SLVRYG	ENSG00000132879	FBXO44	-0.25	4436
402	chr1_11658569_C_T_b38	GTEX-1QMI2-0526-SM-DTXFU	GTEX-1QMI2	MSCLSK	ENSG00000132879	FBXO44	-0.25	664
403	chr1_11658569_C_T_b38	GTEX-1QMI2-0726-SM-E9J4F	GTEX-1QMI2	BREAST	ENSG00000132879	FBXO44	-0.25	1856
404	chr1_11658569_C_T_b38	GTEX-1QMI2-0826-SM-EXUT4	GTEX-1QMI2	THYROID	ENSG00000132879	FBXO44	-0.25	4211
405	chr1_11658569_C_T_b38	GTEX-1QMI2-0926-SM-DTX7S	GTEX-1QMI2	LUNG	ENSG00000132879	FBXO44	-0.25	2562
406	chr1_11658569_C_T_b38	GTEX-1QMI2-1026-SM-DTX7T	GTEX-1QMI2	HRTAA	ENSG00000132879	FBXO44	-0.25	2005
407	chr1_11658569_C_T_b38	GTEX-1QMI2-1526-SM-EXOJT	GTEX-1QMI2	SPLEEN	ENSG00000132879	FBXO44	-0.25	6289
408	chr1_11658569_C_T_b38	GTEX-1QMI2-1626-SM-EYYXK	GTEX-1QMI2	ADPVSC	ENSG00000132879	FBXO44	-0.25	1748
409	chr1_11658569_C_T_b38	GTEX-1QMI2-1926-SM-EAZ4B	GTEX-1QMI2	ADRNLG	ENSG00000132879	FBXO44	-0.25	3024
410	chr1_11658569_C_T_b38	GTEX-1QMI2-2126-SM-DPRXQ	GTEX-1QMI2	STMACH	ENSG00000132879	FBXO44	-0.25	982
411	chr1_11658569_C_T_b38	GTEX-1QMI2-2326-SM-E76PE	GTEX-1QMI2	ESPMSL	ENSG00000132879	FBXO44	-0.25	5526
412	chr1_11658569_C_T_b38	GTEX-1QMI2-2526-SM-E8VNZ	GTEX-1QMI2	SKINNS	ENSG00000132879	FBXO44	-0.25	2754
413	chr1_11658569_C_T_b38	GTEX-1QMI2-2626-SM-E6CR4	GTEX-1QMI2	CLNTRN	ENSG00000132879	FBXO44	-0.25	3632
414	chr1_11658569_C_T_b38	GTEX-1QMI2-2826-SM-DPRXR	GTEX-1QMI2	TESTIS	ENSG00000132879	FBXO44	-0.25	3043
415	chr1_11658569_C_T_b38	GTEX-1QMI2-3026-SM-E9U5W	GTEX-1QMI2	PTTARY	ENSG00000132879	FBXO44	-0.25	7221
416	chr1_11658569_C_T_b38	GTEX-1QMI2-3126-SM-EXUT5	GTEX-1QMI2	BRNCTXA	ENSG00000132879	FBXO44	-0.25	14367
417	chr1_11791260_G_A_b38	GTEX-13G51-3026-SM-5IJB8	GTEX-13G51	BRNCTXA	ENSG00000177000	MTHFR	-0.39	1560
418	chr1_11791260_G_A_b38	GTEX-13G51-0011-R6b-SM-5LZX4	GTEX-13G51	BRNNCC	ENSG00000177000	MTHFR	-0.39	1234
419	chr1_11791260_G_A_b38	GTEX-13G51-1026-SM-5K7YQ	GTEX-13G51	ESPMSL	ENSG00000177000	MTHFR	-0.39	1354
420	chr1_11791260_G_A_b38	GTEX-13G51-0011-R7b-SM-5LZXG	GTEX-13G51	BRNPTM	ENSG00000177000	MTHFR	-0.39	1314
421	chr1_11791260_G_A_b38	GTEX-13G51-0011-R8b-SM-5LZZ4	GTEX-13G51	BRNHPT	ENSG00000177000	MTHFR	-0.39	12571
422	chr1_11791260_G_A_b38	GTEX-13G51-1826-SM-5KLZH	GTEX-13G51	SKINNS	ENSG00000177000	MTHFR	-0.39	1158
423	chr1_11791260_G_A_b38	GTEX-13G51-0426-SM-5K7Z5	GTEX-13G51	LUNG	ENSG00000177000	MTHFR	-0.39	3595
424	chr1_11791260_G_A_b38	GTEX-13G51-0005-SM-5N9EP	GTEX-13G51	WHLBLD	ENSG00000177000	MTHFR	-0.39	1868
425	chr1_11791260_G_A_b38	GTEX-13G51-2826-SM-5LZWV	GTEX-13G51	NERVET	ENSG00000177000	MTHFR	-0.39	3621
426	chr1_11791260_G_A_b38	GTEX-13G51-3126-SM-5IJG7	GTEX-13G51	BRNCHA	ENSG00000177000	MTHFR	-0.39	3951
427	chr1_11791260_G_A_b38	GTEX-13G51-2326-SM-5LZXV	GTEX-13G51	PRSTTE	ENSG00000177000	MTHFR	-0.39	1841
428	chr1_11791260_G_A_b38	GTEX-13G51-0011-R11b-SM-5J2NE	GTEX-13G51	BRNCHB	ENSG00000177000	MTHFR	-0.39	2874
429	chr1_11791260_G_A_b38	GTEX-13G51-3226-SM-5IFG7	GTEX-13G51	PTTARY	ENSG00000177000	MTHFR	-0.39	2833
430	chr1_11791260_G_A_b38	GTEX-13G51-0926-SM-5IFFU	GTEX-13G51	ESPMCS	ENSG00000177000	MTHFR	-0.39	927
431	chr1_11791260_G_A_b38	GTEX-13G51-2926-SM-5IJDL	GTEX-13G51	ARTTBL	ENSG00000177000	MTHFR	-0.39	1928
432	chr1_11791260_G_A_b38	GTEX-13G51-0011-R2b-SM-5LZXS	GTEX-13G51	BRNSNG	ENSG00000177000	MTHFR	-0.39	962
433	chr1_11791260_G_A_b38	GTEX-13G51-0011-R5a-SM-5L3EB	GTEX-13G51	BRNCDT	ENSG00000177000	MTHFR	-0.39	1867
434	chr1_11791260_G_A_b38	GTEX-13G51-0011-R1a-SM-5LZYR	GTEX-13G51	BRNHPP	ENSG00000177000	MTHFR	-0.39	1537
435	chr1_11791260_G_A_b38	GTEX-13G51-2126-SM-5IJD9	GTEX-13G51	CLNSGM	ENSG00000177000	MTHFR	-0.39	1556
436	chr1_11791260_G_A_b38	GTEX-13G51-0011-R10b-SM-5LZYF	GTEX-13G51	BRNCTXB	ENSG00000177000	MTHFR	-0.39	1247
437	chr1_11791260_G_A_b38	GTEX-13G51-1226-SM-5K7Z3	GTEX-13G51	THYROID	ENSG00000177000	MTHFR	-0.39	2552
438	chr1_11791260_G_A_b38	GTEX-13G51-2526-SM-5LZYK	GTEX-13G51	SKINS	ENSG00000177000	MTHFR	-0.39	1503
439	chr1_11791260_G_A_b38	GTEX-13G51-2626-SM-5LZYW	GTEX-13G51	ADPSBQ	ENSG00000177000	MTHFR	-0.39	1261
440	chr1_11791260_G_A_b38	GTEX-13G51-2726-SM-5LZZ9	GTEX-13G51	MSCLSK	ENSG00000177000	MTHFR	-0.39	1531
441	chr1_11791260_G_A_b38	GTEX-13G51-0526-SM-5IJCQ	GTEX-13G51	ADPVSC	ENSG00000177000	MTHFR	-0.39	1348
442	chr1_12022302_C_T_b38	GTEX-1KANC-0006-SM-9YFL8	GTEX-1KANC	WHLBLD	ENSG00000116691	MIIP		4040
443	chr1_12022302_C_T_b38	GTEX-1KANC-0226-SM-E9TIW	GTEX-1KANC	HRTAA	ENSG00000116691	MIIP		569
444	chr1_12022302_C_T_b38	GTEX-1KANC-0326-SM-D3LA7	GTEX-1KANC	ARTAORT	ENSG00000116691	MIIP		966
445	chr1_12022302_C_T_b38	GTEX-1KANC-0426-SM-CXZK5	GTEX-1KANC	HRTLV	ENSG00000116691	MIIP		514
446	chr1_12022302_C_T_b38	GTEX-1KANC-0526-SM-D4P3T	GTEX-1KANC	ADPVSC	ENSG00000116691	MIIP		1916
447	chr1_12022302_C_T_b38	GTEX-1KANC-0826-SM-D3LA8	GTEX-1KANC	THYROID	ENSG00000116691	MIIP		1388
448	chr1_12022302_C_T_b38	GTEX-1KANC-0926-SM-D3LA9	GTEX-1KANC	CLNTRN	ENSG00000116691	MIIP		1184
449	chr1_12022302_C_T_b38	GTEX-1KANC-1026-SM-D3LAA	GTEX-1KANC	OVARY	ENSG00000116691	MIIP		2958
450	chr1_12022302_C_T_b38	GTEX-1KANC-1126-SM-CY8I7	GTEX-1KANC	UTERUS	ENSG00000116691	MIIP		1536
451	chr1_12022302_C_T_b38	GTEX-1KANC-1226-SM-CYPT7	GTEX-1KANC	SKINNS	ENSG00000116691	MIIP		988
452	chr1_12022302_C_T_b38	GTEX-1KANC-1326-SM-CYPT8	GTEX-1KANC	SLVRYG	ENSG00000116691	MIIP		467
453	chr1_12022302_C_T_b38	GTEX-1KANC-1426-SM-CYPT9	GTEX-1KANC	BREAST	ENSG00000116691	MIIP		1658
454	chr1_12022302_C_T_b38	GTEX-1KANC-1526-SM-D3LAB	GTEX-1KANC	SKINS	ENSG00000116691	MIIP		807
455	chr1_12022302_C_T_b38	GTEX-1KANC-1626-SM-E6CIA	GTEX-1KANC	MSCLSK	ENSG00000116691	MIIP		483
456	chr1_12022302_C_T_b38	GTEX-1KANC-1726-SM-E6CIB	GTEX-1KANC	ARTTBL	ENSG00000116691	MIIP		1064
457	chr1_12022302_C_T_b38	GTEX-1KANC-1826-SM-CYPTA	GTEX-1KANC	NERVET	ENSG00000116691	MIIP		2131
458	chr1_15487427_G_A_b38	GTEX-1AX8Z-1726-SM-731DE	GTEX-1AX8Z	PNCREAS	ENSG00000215704	CELA2B	-0.2	3276
459	chr1_15487427_G_A_b38	GTEX-1AX8Z-2426-SM-72D7D	GTEX-1AX8Z	ADRNLG	ENSG00000215704	CELA2B	-0.2	579
460	chr1_15487427_G_A_b38	GTEX-1AX8Z-2826-SM-73KTZ	GTEX-1AX8Z	TESTIS	ENSG00000215704	CELA2B	-0.2	59
461	chr1_15580110_G_A_b38	GTEX-17EVP-1026-SM-7IGOZ	GTEX-17EVP	LIVER	ENSG00000116771	AGMAT	-0.67	1321
462	chr1_15580110_G_A_b38	GTEX-17EVP-1326-SM-7DHMR	GTEX-17EVP	MSCLSK	ENSG00000116771	AGMAT	-0.67	948
463	chr1_15580110_G_A_b38	GTEX-17EVP-2426-SM-7IGNK	GTEX-17EVP	TESTIS	ENSG00000116771	AGMAT	-0.67	162
464	chr1_16017936_G_A_b38	GTEX-14PJ6-0126-SM-686Z5	GTEX-14PJ6	ADRNLG	ENSG00000173641	HSPB7	-0.47	1585
465	chr1_16017936_G_A_b38	GTEX-14PJ6-0326-SM-6871H	GTEX-14PJ6	THYROID	ENSG00000173641	HSPB7	-0.47	2264
466	chr1_16017936_G_A_b38	GTEX-14PJ6-0526-SM-6LLIU	GTEX-14PJ6	ARTAORT	ENSG00000173641	HSPB7	-0.47	58991
467	chr1_16017936_G_A_b38	GTEX-14PJ6-0626-SM-686Z6	GTEX-14PJ6	HRTAA	ENSG00000173641	HSPB7	-0.47	116456
468	chr1_16017936_G_A_b38	GTEX-14PJ6-0726-SM-69LOL	GTEX-14PJ6	HRTLV	ENSG00000173641	HSPB7	-0.47	301793
469	chr1_16017936_G_A_b38	GTEX-14PJ6-0826-SM-686Z9	GTEX-14PJ6	STMACH	ENSG00000173641	HSPB7	-0.47	1863
470	chr1_16017936_G_A_b38	GTEX-14PJ6-0926-SM-686ZA	GTEX-14PJ6	PNCREAS	ENSG00000173641	HSPB7	-0.47	468
471	chr1_16017936_G_A_b38	GTEX-14PJ6-1026-SM-686ZB	GTEX-14PJ6	ESPMCS	ENSG00000173641	HSPB7	-0.47	1166
472	chr1_16017936_G_A_b38	GTEX-14PJ6-1126-SM-6AJ9R	GTEX-14PJ6	ESPMSL	ENSG00000173641	HSPB7	-0.47	33865
473	chr1_16017936_G_A_b38	GTEX-14PJ6-1226-SM-6LLHJ	GTEX-14PJ6	ARTCRN	ENSG00000173641	HSPB7	-0.47	46651
474	chr1_16017936_G_A_b38	GTEX-14PJ6-1526-SM-6AJ9M	GTEX-14PJ6	UTERUS	ENSG00000173641	HSPB7	-0.47	23314
475	chr1_16017936_G_A_b38	GTEX-14PJ6-1626-SM-6872D	GTEX-14PJ6	VAGINA	ENSG00000173641	HSPB7	-0.47	1737
476	chr1_16017936_G_A_b38	GTEX-14PJ6-2126-SM-6EU1V	GTEX-14PJ6	SKINS	ENSG00000173641	HSPB7	-0.47	1495
477	chr1_16017936_G_A_b38	GTEX-14PJ6-2226-SM-6LLIV	GTEX-14PJ6	ADPSBQ	ENSG00000173641	HSPB7	-0.47	13100
478	chr1_16017936_G_A_b38	GTEX-14PJ6-2326-SM-6ETZR	GTEX-14PJ6	MSCLSK	ENSG00000173641	HSPB7	-0.47	135026
479	chr1_16017936_G_A_b38	GTEX-14PJ6-2426-SM-6ETZS	GTEX-14PJ6	NERVET	ENSG00000173641	HSPB7	-0.47	1399
480	chr1_16028061_C_T_b38	GTEX-1ICG6-1226-SM-A9SLN	GTEX-1ICG6	SKINNS	ENSG00000186510	CLCNKA	-0.13	253
481	chr1_16032247_C_T_b38	GTEX-1NV8Z-1426-SM-DTX91	GTEX-1NV8Z	ESPMSL	ENSG00000186510	CLCNKA	-0.51	167
482	chr1_16032247_C_T_b38	GTEX-1NV8Z-2226-SM-EXOJ2	GTEX-1NV8Z	KDNCTX	ENSG00000186510	CLCNKA	-0.51	9346
483	chr1_16032247_C_T_b38	GTEX-1NV8Z-2926-SM-DPRYS	GTEX-1NV8Z	PTTARY	ENSG00000186510	CLCNKA	-0.51	2023
484	chr1_16208697_G_A_b38	GTEX-111CU-0726-SM-5GZYD	GTEX-111CU	ESPMCS	ENSG00000142632	ARHGEF19	-0.14	1856
485	chr1_16208697_G_A_b38	GTEX-111CU-1126-SM-5EGIM	GTEX-111CU	SKINNS	ENSG00000142632	ARHGEF19	-0.14	1761
486	chr1_16208697_G_A_b38	GTEX-111CU-1526-SM-5N9FS	GTEX-111CU	PRSTTE	ENSG00000142632	ARHGEF19	-0.14	1534
487	chr1_16208861_C_T_b38	GTEX-17F96-0126-SM-7EWDU	GTEX-17F96	SKINNS	ENSG00000142632	ARHGEF19	-0.8	3191
488	chr1_16208861_C_T_b38	GTEX-17F96-0526-SM-79OLE	GTEX-17F96	THYROID	ENSG00000142632	ARHGEF19	-0.8	2146
489	chr1_16208861_C_T_b38	GTEX-17F96-1626-SM-7DUFL	GTEX-17F96	SKINS	ENSG00000142632	ARHGEF19	-0.8	4395
490	chr1_16208861_C_T_b38	GTEX-17F96-2526-SM-7DHL3	GTEX-17F96	ESPMCS	ENSG00000142632	ARHGEF19	-0.8	3582
491	chr1_16251562_G_T_b38	GTEX-RNOR-0005-SM-2TF4Z	GTEX-RNOR	WHLBLD	ENSG00000037637	FBXO42	0.01	1128
492	chr1_16251562_G_T_b38	GTEX-RNOR-0008-SM-48FEY	GTEX-RNOR	FIBRBLS	ENSG00000037637	FBXO42	0.01	1514
493	chr1_16251562_G_T_b38	GTEX-RNOR-0011-R1A-SM-CNNP5	GTEX-RNOR	BRNHPP	ENSG00000037637	FBXO42	0.01	2382
494	chr1_16251562_G_T_b38	GTEX-RNOR-0011-R3A-SM-5SI8E	GTEX-RNOR	BRNACC	ENSG00000037637	FBXO42	0.01	2474
495	chr1_16251562_G_T_b38	GTEX-RNOR-0011-R4A-SM-3GAD3	GTEX-RNOR	BRNAMY	ENSG00000037637	FBXO42	0.01	1373
496	chr1_16251562_G_T_b38	GTEX-RNOR-0011-R5A-SM-2TF4J	GTEX-RNOR	BRNCDT	ENSG00000037637	FBXO42	0.01	1586
497	chr1_16251562_G_T_b38	GTEX-RNOR-0011-R7A-SM-2TF4V	GTEX-RNOR	BRNPTM	ENSG00000037637	FBXO42	0.01	1579
498	chr1_16251562_G_T_b38	GTEX-RNOR-0011-R8A-SM-EZ6MN	GTEX-RNOR	BRNHPT	ENSG00000037637	FBXO42	0.01	1323
499	chr1_16251562_G_T_b38	GTEX-RNOR-0126-SM-E9J4R	GTEX-RNOR	SKINS	ENSG00000037637	FBXO42	0.01	5471
500	chr1_16251562_G_T_b38	GTEX-RNOR-0226-SM-EZ6MF	GTEX-RNOR	ADPSBQ	ENSG00000037637	FBXO42	0.01	2088
501	chr1_16251562_G_T_b38	GTEX-RNOR-0326-SM-2TF51	GTEX-RNOR	NERVET	ENSG00000037637	FBXO42	0.01	1520
502	chr1_16251562_G_T_b38	GTEX-RNOR-0426-SM-2TF4U	GTEX-RNOR	ARTTBL	ENSG00000037637	FBXO42	0.01	3686
503	chr1_16251562_G_T_b38	GTEX-RNOR-0526-SM-2TF4O	GTEX-RNOR	MSCLSK	ENSG00000037637	FBXO42	0.01	1997
504	chr1_16251562_G_T_b38	GTEX-RNOR-0726-SM-2TF5I	GTEX-RNOR	LUNG	ENSG00000037637	FBXO42	0.01	1596
505	chr1_16251562_G_T_b38	GTEX-RNOR-0826-SM-2TF5C	GTEX-RNOR	HRTLV	ENSG00000037637	FBXO42	0.01	1584
506	chr1_16251562_G_T_b38	GTEX-RNOR-0926-SM-2TF56	GTEX-RNOR	THYROID	ENSG00000037637	FBXO42	0.01	2328
507	chr1_16251562_G_T_b38	GTEX-RNOR-1026-SM-48FDF	GTEX-RNOR	ARTAORT	ENSG00000037637	FBXO42	0.01	4073
508	chr1_16251562_G_T_b38	GTEX-RNOR-1226-SM-48FDQ	GTEX-RNOR	ESPMCS	ENSG00000037637	FBXO42	0.01	2147
509	chr1_16251562_G_T_b38	GTEX-RNOR-1326-SM-48FDE	GTEX-RNOR	ESPMSL	ENSG00000037637	FBXO42	0.01	1886
510	chr1_16251562_G_T_b38	GTEX-RNOR-1426-SM-48FDJ	GTEX-RNOR	LIVER	ENSG00000037637	FBXO42	0.01	1009
511	chr1_16251562_G_T_b38	GTEX-RNOR-1626-SM-EZ6MM	GTEX-RNOR	ADRNLG	ENSG00000037637	FBXO42	0.01	2920
512	chr1_16251562_G_T_b38	GTEX-RNOR-2226-SM-2TF5O	GTEX-RNOR	BRNCHA	ENSG00000037637	FBXO42	0.01	3323
513	chr1_16251562_G_T_b38	GTEX-RNOR-2326-SM-2TF4I	GTEX-RNOR	BRNCTXA	ENSG00000037637	FBXO42	0.01	2090
514	chr1_16251562_G_T_b38	GTEX-RNOR-2426-SM-48FDY	GTEX-RNOR	PTTARY	ENSG00000037637	FBXO42	0.01	2238
515	chr1_16929959_C_G_b38	GTEX-1QP67-1426-SM-E8VOO	GTEX-1QP67	CLNSGM	ENSG00000058453	CROCC	0.49	3453
516	chr1_16929959_C_G_b38	GTEX-1QP67-1526-SM-E76P4	GTEX-1QP67	OVARY	ENSG00000058453	CROCC	0.49	5209
517	chr1_16945553_C_T_b38	GTEX-1117F-0226-SM-5GZZ7	GTEX-1117F	ADPSBQ	ENSG00000058453	CROCC	0.32	1817
518	chr1_16945553_C_T_b38	GTEX-1117F-0526-SM-5EGHJ	GTEX-1117F	ARTTBL	ENSG00000058453	CROCC	0.32	1360
519	chr1_16945553_C_T_b38	GTEX-1117F-0626-SM-5N9CS	GTEX-1117F	ARTCRN	ENSG00000058453	CROCC	0.32	3927
520	chr1_16945553_C_T_b38	GTEX-1117F-0726-SM-5GIEN	GTEX-1117F	HRTAA	ENSG00000058453	CROCC	0.32	1846
521	chr1_16945553_C_T_b38	GTEX-1117F-1326-SM-5EGHH	GTEX-1117F	ADPVSC	ENSG00000058453	CROCC	0.32	2553
522	chr1_16945553_C_T_b38	GTEX-1117F-2426-SM-5EGGH	GTEX-1117F	UTERUS	ENSG00000058453	CROCC	0.32	5137
523	chr1_16945553_C_T_b38	GTEX-1117F-2526-SM-5GZY6	GTEX-1117F	VAGINA	ENSG00000058453	CROCC	0.32	6191
524	chr1_16945553_C_T_b38	GTEX-1117F-2826-SM-5GZXL	GTEX-1117F	BREAST	ENSG00000058453	CROCC	0.32	3638
525	chr1_16945553_C_T_b38	GTEX-1117F-2926-SM-5GZYI	GTEX-1117F	SKINNS	ENSG00000058453	CROCC	0.32	4215
526	chr1_16945553_C_T_b38	GTEX-1117F-3026-SM-5GZYU	GTEX-1117F	SLVRYG	ENSG00000058453	CROCC	0.32	3501
527	chr1_16945553_C_T_b38	GTEX-1117F-3226-SM-5N9CT	GTEX-1117F	BRNCTXA	ENSG00000058453	CROCC	0.32	3108
528	chr1_16954334_C_T_b38	GTEX-1AX8Z-0006-SM-9KNVB	GTEX-1AX8Z	WHLBLD	ENSG00000058453	CROCC	0.05	792
529	chr1_16954334_C_T_b38	GTEX-1AX8Z-0008-SM-EVYAW	GTEX-1AX8Z	FIBRBLS	ENSG00000058453	CROCC	0.05	2232
530	chr1_16954334_C_T_b38	GTEX-1AX8Z-0126-SM-7DHM6	GTEX-1AX8Z	SKINS	ENSG00000058453	CROCC	0.05	3545
531	chr1_16954334_C_T_b38	GTEX-1AX8Z-0526-SM-7939M	GTEX-1AX8Z	ARTTBL	ENSG00000058453	CROCC	0.05	2841
532	chr1_16954334_C_T_b38	GTEX-1AX8Z-0626-SM-731EH	GTEX-1AX8Z	SLVRYG	ENSG00000058453	CROCC	0.05	3810
533	chr1_16954334_C_T_b38	GTEX-1AX8Z-0726-SM-73KTS	GTEX-1AX8Z	SKINNS	ENSG00000058453	CROCC	0.05	6299
534	chr1_16954334_C_T_b38	GTEX-1AX8Z-0826-SM-7DUFZ	GTEX-1AX8Z	THYROID	ENSG00000058453	CROCC	0.05	4051
535	chr1_16954334_C_T_b38	GTEX-1AX8Z-0926-SM-731AW	GTEX-1AX8Z	BREAST	ENSG00000058453	CROCC	0.05	2763
536	chr1_16954334_C_T_b38	GTEX-1AX8Z-1026-SM-7189R	GTEX-1AX8Z	LIVER	ENSG00000058453	CROCC	0.05	1079
537	chr1_16954334_C_T_b38	GTEX-1AX8Z-1126-SM-731CS	GTEX-1AX8Z	HRTAA	ENSG00000058453	CROCC	0.05	1767
538	chr1_16954334_C_T_b38	GTEX-1AX8Z-1226-SM-7DHM7	GTEX-1AX8Z	ARTAORT	ENSG00000058453	CROCC	0.05	1737
539	chr1_16954334_C_T_b38	GTEX-1AX8Z-1426-SM-7939T	GTEX-1AX8Z	ARTCRN	ENSG00000058453	CROCC	0.05	2088
540	chr1_16954334_C_T_b38	GTEX-1AX8Z-1626-SM-73KWD	GTEX-1AX8Z	ADPVSC	ENSG00000058453	CROCC	0.05	2763
541	chr1_16954334_C_T_b38	GTEX-1AX8Z-1726-SM-731DE	GTEX-1AX8Z	PNCREAS	ENSG00000058453	CROCC	0.05	1759
542	chr1_16954334_C_T_b38	GTEX-1AX8Z-1826-SM-73KW6	GTEX-1AX8Z	ESPGEJ	ENSG00000058453	CROCC	0.05	14300
543	chr1_16954334_C_T_b38	GTEX-1AX8Z-1926-SM-72D7B	GTEX-1AX8Z	ESPMSL	ENSG00000058453	CROCC	0.05	1739
544	chr1_16954334_C_T_b38	GTEX-1AX8Z-2326-SM-731CR	GTEX-1AX8Z	KDNCTX	ENSG00000058453	CROCC	0.05	1929
545	chr1_16954334_C_T_b38	GTEX-1AX8Z-2426-SM-72D7D	GTEX-1AX8Z	ADRNLG	ENSG00000058453	CROCC	0.05	2786
546	chr1_16954334_C_T_b38	GTEX-1AX8Z-2526-SM-731E3	GTEX-1AX8Z	SNTTRM	ENSG00000058453	CROCC	0.05	2248
547	chr1_16954334_C_T_b38	GTEX-1AX8Z-2726-SM-73KUC	GTEX-1AX8Z	CLNTRN	ENSG00000058453	CROCC	0.05	3544
548	chr1_16954334_C_T_b38	GTEX-1AX8Z-2826-SM-73KTZ	GTEX-1AX8Z	TESTIS	ENSG00000058453	CROCC	0.05	4708
549	chr1_17074901_G_A_b38	GTEX-T2YK-0326-SM-4DM7D	GTEX-T2YK	NERVET	ENSG00000117115	PADI2	-0.25	887
550	chr1_17074901_G_A_b38	GTEX-T2YK-0526-SM-32QPJ	GTEX-T2YK	SKINS	ENSG00000117115	PADI2	-0.25	1632
551	chr1_17083758_G_A_b38	GTEX-17HII-0926-SM-79ON7	GTEX-17HII	LUNG	ENSG00000117115	PADI2		741
552	chr1_17083758_G_A_b38	GTEX-1S831-2026-SM-EXOJP	GTEX-1S831	TESTIS	ENSG00000117115	PADI2	-0.12	400
553	chr1_17083758_G_A_b38	GTEX-17HII-1126-SM-7IGOP	GTEX-17HII	ARTCRN	ENSG00000117115	PADI2		642
554	chr1_17083758_G_A_b38	GTEX-R55C-0005-SM-3GAE9	GTEX-R55C	WHLBLD	ENSG00000117115	PADI2	-0.64	12893
555	chr1_17083758_G_A_b38	GTEX-17HII-0011-R10a-SM-79OMY	GTEX-17HII	BRNCTXB	ENSG00000117115	PADI2		3018
556	chr1_17083758_G_A_b38	GTEX-17HII-2926-SM-79OMK	GTEX-17HII	BRNCHA	ENSG00000117115	PADI2		1236
557	chr1_17083758_G_A_b38	GTEX-17HII-0011-R1b-SM-7MGVW	GTEX-17HII	BRNHPP	ENSG00000117115	PADI2		5557
558	chr1_17083758_G_A_b38	GTEX-17HII-0426-SM-793A3	GTEX-17HII	MSCLSK	ENSG00000117115	PADI2		9842
559	chr1_17083758_G_A_b38	GTEX-14PJ5-0005-SM-9MQLO	GTEX-14PJ5	WHLBLD	ENSG00000117115	PADI2	-0.13	17324
560	chr1_17083758_G_A_b38	GTEX-17HII-0011-R3a-SM-7LT9D	GTEX-17HII	BRNACC	ENSG00000117115	PADI2		5599
561	chr1_17083758_G_A_b38	GTEX-17HII-3026-SM-7EWFM	GTEX-17HII	BRNCTXA	ENSG00000117115	PADI2		3528
562	chr1_17083758_G_A_b38	GTEX-14PJ5-2026-SM-6LLIN	GTEX-14PJ5	MSCLSK	ENSG00000117115	PADI2	-0.13	11094
563	chr1_17083758_G_A_b38	GTEX-145MF-0926-SM-5Q5EA	GTEX-145MF	SKINNS	ENSG00000117115	PADI2	-0.71	1654
564	chr1_17083758_G_A_b38	GTEX-1S831-1826-SM-EWROF	GTEX-1S831	SKINNS	ENSG00000117115	PADI2	-0.12	477
565	chr1_17083758_G_A_b38	GTEX-OHPL-1626-SM-2HMIR	GTEX-OHPL	MSCLSK	ENSG00000117115	PADI2	-0.23	58385
566	chr1_17083758_G_A_b38	GTEX-15DZA-1026-SM-6PAND	GTEX-15DZA	CLNSGM	ENSG00000117115	PADI2	-0.17	985
567	chr1_17083758_G_A_b38	GTEX-17HII-0126-SM-7KFSS	GTEX-17HII	TESTIS	ENSG00000117115	PADI2		309
568	chr1_17083758_G_A_b38	GTEX-1S831-0006-SM-DLHC1	GTEX-1S831	WHLBLD	ENSG00000117115	PADI2	-0.12	36022
569	chr1_17083758_G_A_b38	GTEX-17HII-0005-SM-7MKF6	GTEX-17HII	WHLBLD	ENSG00000117115	PADI2		3236
570	chr1_17083758_G_A_b38	GTEX-17HII-0011-R5a-SM-7LG51	GTEX-17HII	BRNCDT	ENSG00000117115	PADI2		7895
571	chr1_17083758_G_A_b38	GTEX-OHPL-0126-SM-2HMJ7	GTEX-OHPL	SKINS	ENSG00000117115	PADI2	-0.23	1097
572	chr1_17083758_G_A_b38	GTEX-R55C-1126-SM-48FCJ	GTEX-R55C	CLNTRN	ENSG00000117115	PADI2	-0.64	8665
573	chr1_17083758_G_A_b38	GTEX-1S831-0726-SM-EV79O	GTEX-1S831	SPLEEN	ENSG00000117115	PADI2	-0.12	6018
574	chr1_17083758_G_A_b38	GTEX-R55C-0126-SM-48FEQ	GTEX-R55C	SPLEEN	ENSG00000117115	PADI2	-0.64	1600
575	chr1_17083758_G_A_b38	GTEX-14PJ5-0226-SM-5YY99	GTEX-14PJ5	LUNG	ENSG00000117115	PADI2	-0.13	820
576	chr1_17083758_G_A_b38	GTEX-R55C-1926-SM-2TF4K	GTEX-R55C	NERVET	ENSG00000117115	PADI2	-0.64	903
577	chr1_17083758_G_A_b38	GTEX-15DZA-0126-SM-6PAMV	GTEX-15DZA	SPLEEN	ENSG00000117115	PADI2	-0.17	5543
578	chr1_17083758_G_A_b38	GTEX-17HII-0011-R8a-SM-79OK6	GTEX-17HII	BRNHPT	ENSG00000117115	PADI2		2966
579	chr1_17083758_G_A_b38	GTEX-OHPL-0526-SM-3NM8U	GTEX-OHPL	LUNG	ENSG00000117115	PADI2	-0.23	1013
580	chr1_17083758_G_A_b38	GTEX-145MF-2726-SM-5O995	GTEX-145MF	BRNCTXA	ENSG00000117115	PADI2	-0.71	3695
581	chr1_17083758_G_A_b38	GTEX-15DZA-0005-SM-9JGFP	GTEX-15DZA	WHLBLD	ENSG00000117115	PADI2	-0.17	45641
582	chr1_17083758_G_A_b38	GTEX-145MF-0626-SM-5LUAI	GTEX-145MF	SKINS	ENSG00000117115	PADI2	-0.71	972
583	chr1_17083758_G_A_b38	GTEX-R55C-1726-SM-3GADJ	GTEX-R55C	MSCLSK	ENSG00000117115	PADI2	-0.64	11476
584	chr1_17083758_G_A_b38	GTEX-OHPL-0006-SM-3MJHB	GTEX-OHPL	WHLBLD	ENSG00000117115	PADI2	-0.23	44704
585	chr1_17083758_G_A_b38	GTEX-145MF-1526-SM-5LU95	GTEX-145MF	ESPGEJ	ENSG00000117115	PADI2	-0.71	195
586	chr1_17083758_G_A_b38	GTEX-15DZA-2026-SM-6PANE	GTEX-15DZA	MSCLSK	ENSG00000117115	PADI2	-0.17	18460
587	chr1_17083758_G_A_b38	GTEX-17HII-0011-R7a-SM-79OMS	GTEX-17HII	BRNPTM	ENSG00000117115	PADI2		4657
588	chr1_17083758_G_A_b38	GTEX-17HII-0011-R11b-SM-7KFSX	GTEX-17HII	BRNCHB	ENSG00000117115	PADI2		1305
589	chr1_17083758_G_A_b38	GTEX-14PJ5-0326-SM-664OD	GTEX-14PJ5	SPLEEN	ENSG00000117115	PADI2	-0.13	3997
590	chr1_17083758_G_A_b38	GTEX-145MF-2826-SM-7EPGU	GTEX-145MF	BRNCHA	ENSG00000117115	PADI2	-0.71	1182
591	chr1_17656639_C_T_b38	GTEX-17MFQ-0006-SM-7PBXP	GTEX-17MFQ	WHLBLD	ENSG00000074964	ARHGEF10L	-1.52	930
592	chr1_17656639_C_T_b38	GTEX-17MFQ-0008-SM-EAZBK	GTEX-17MFQ	FIBRBLS	ENSG00000074964	ARHGEF10L	-1.52	1167
593	chr1_17656639_C_T_b38	GTEX-17MFQ-0526-SM-7KFTX	GTEX-17MFQ	ESPMCS	ENSG00000074964	ARHGEF10L	-1.52	5737
594	chr1_17656639_C_T_b38	GTEX-17MFQ-0626-SM-793A7	GTEX-17MFQ	ESPMSL	ENSG00000074964	ARHGEF10L	-1.52	2854
595	chr1_17656639_C_T_b38	GTEX-17MFQ-0926-SM-7LG4S	GTEX-17MFQ	BREAST	ENSG00000074964	ARHGEF10L	-1.52	4820
596	chr1_17656639_C_T_b38	GTEX-17MFQ-1026-SM-7KFSZ	GTEX-17MFQ	SNTTRM	ENSG00000074964	ARHGEF10L	-1.52	2187
597	chr1_17656639_C_T_b38	GTEX-17MFQ-1126-SM-7LT9O	GTEX-17MFQ	ADPVSC	ENSG00000074964	ARHGEF10L	-1.52	2644
598	chr1_17656639_C_T_b38	GTEX-17MFQ-1326-SM-718BX	GTEX-17MFQ	PRSTTE	ENSG00000074964	ARHGEF10L	-1.52	7435
599	chr1_17656639_C_T_b38	GTEX-17MFQ-1526-SM-7KFRR	GTEX-17MFQ	SKINNS	ENSG00000074964	ARHGEF10L	-1.52	5839
600	chr1_17656639_C_T_b38	GTEX-17MFQ-1726-SM-793C7	GTEX-17MFQ	SKINS	ENSG00000074964	ARHGEF10L	-1.52	7880
601	chr1_17656639_C_T_b38	GTEX-17MFQ-1826-SM-7DHLS	GTEX-17MFQ	ADPSBQ	ENSG00000074964	ARHGEF10L	-1.52	6799
602	chr1_17656639_C_T_b38	GTEX-17MFQ-1926-SM-793A6	GTEX-17MFQ	MSCLSK	ENSG00000074964	ARHGEF10L	-1.52	3001
603	chr1_17656639_C_T_b38	GTEX-17MFQ-2126-SM-7LG5W	GTEX-17MFQ	ARTTBL	ENSG00000074964	ARHGEF10L	-1.52	10822
604	chr1_19239975_A_C_b38	GTEX-QVJO-0008-SM-447AU	GTEX-QVJO	FIBRBLS	ENSG00000127463	EMC1	-4.8	4719
605	chr1_19239975_A_C_b38	GTEX-QVJO-0011-R4A-SM-2S1QL	GTEX-QVJO	BRNAMY	ENSG00000127463	EMC1	-4.8	1585
606	chr1_19239975_A_C_b38	GTEX-QVJO-0011-R6A-SM-2S1QN	GTEX-QVJO	BRNNCC	ENSG00000127463	EMC1	-4.8	2118
607	chr1_19239975_A_C_b38	GTEX-QVJO-0011-R9A-SM-2S1QH	GTEX-QVJO	BRNSPC	ENSG00000127463	EMC1	-4.8	1547
608	chr1_19239975_A_C_b38	GTEX-QVJO-0126-SM-3GIK4	GTEX-QVJO	MSCLSK	ENSG00000127463	EMC1	-4.8	1549
609	chr1_19239975_A_C_b38	GTEX-QVJO-0526-SM-447CE	GTEX-QVJO	ARTAORT	ENSG00000127463	EMC1	-4.8	792
610	chr1_19239975_A_C_b38	GTEX-QVJO-1325-SM-2S1QX	GTEX-QVJO	BRNCHA	ENSG00000127463	EMC1	-4.8	2167
611	chr1_19239975_A_C_b38	GTEX-QVJO-1826-SM-447C9	GTEX-QVJO	BREAST	ENSG00000127463	EMC1	-4.8	1160
612	chr1_19239975_A_C_b38	GTEX-QVJO-2526-SM-CYPRA	GTEX-QVJO	VAGINA	ENSG00000127463	EMC1	-4.8	1352
613	chr1_19683066_G_A_b38	GTEX-1F48J-0001-SM-EVR39	GTEX-1F48J	LCL	ENSG00000162542	TMCO4	-0.33	2528
614	chr1_19683066_G_A_b38	GTEX-1F48J-0006-SM-ARL6W	GTEX-1F48J	WHLBLD	ENSG00000162542	TMCO4	-0.33	309
615	chr1_19683066_G_A_b38	GTEX-1F48J-0008-SM-EWRMD	GTEX-1F48J	FIBRBLS	ENSG00000162542	TMCO4	-0.33	888
616	chr1_19683066_G_A_b38	GTEX-1F48J-0011-R10a-SM-9QEIB	GTEX-1F48J	BRNCTXB	ENSG00000162542	TMCO4	-0.33	345
617	chr1_19683066_G_A_b38	GTEX-1F48J-0011-R1a-SM-9QEIC	GTEX-1F48J	BRNHPP	ENSG00000162542	TMCO4	-0.33	298
618	chr1_19683066_G_A_b38	GTEX-1F48J-0011-R2a-SM-CL535	GTEX-1F48J	BRNSNG	ENSG00000162542	TMCO4	-0.33	353
619	chr1_19683066_G_A_b38	GTEX-1F48J-0011-R3b-SM-9OSVY	GTEX-1F48J	BRNACC	ENSG00000162542	TMCO4	-0.33	382
620	chr1_19683066_G_A_b38	GTEX-1F48J-0011-R5b-SM-9OSVZ	GTEX-1F48J	BRNCDT	ENSG00000162542	TMCO4	-0.33	569
621	chr1_19683066_G_A_b38	GTEX-1F48J-0011-R6a-SM-CJI2F	GTEX-1F48J	BRNNCC	ENSG00000162542	TMCO4	-0.33	520
622	chr1_19683066_G_A_b38	GTEX-1F48J-0011-R7a-SM-CJI2G	GTEX-1F48J	BRNPTM	ENSG00000162542	TMCO4	-0.33	617
623	chr1_19683066_G_A_b38	GTEX-1F48J-0011-R8a-SM-9OSWW	GTEX-1F48J	BRNHPT	ENSG00000162542	TMCO4	-0.33	454
624	chr1_19683066_G_A_b38	GTEX-1F48J-0126-SM-7P8TT	GTEX-1F48J	SKINS	ENSG00000162542	TMCO4	-0.33	1145
625	chr1_19683066_G_A_b38	GTEX-1F48J-0226-SM-7SB82	GTEX-1F48J	ADPSBQ	ENSG00000162542	TMCO4	-0.33	1509
626	chr1_19683066_G_A_b38	GTEX-1F48J-0426-SM-7SB8S	GTEX-1F48J	NERVET	ENSG00000162542	TMCO4	-0.33	820
627	chr1_19683066_G_A_b38	GTEX-1F48J-0726-SM-7RHGS	GTEX-1F48J	SKINNS	ENSG00000162542	TMCO4	-0.33	1159
628	chr1_19683066_G_A_b38	GTEX-1F48J-0826-SM-9WPOD	GTEX-1F48J	LUNG	ENSG00000162542	TMCO4	-0.33	1135
629	chr1_19683066_G_A_b38	GTEX-1F48J-0926-SM-7P8PZ	GTEX-1F48J	THYROID	ENSG00000162542	TMCO4	-0.33	1973
630	chr1_19683066_G_A_b38	GTEX-1F48J-1026-SM-7P8SO	GTEX-1F48J	HRTLV	ENSG00000162542	TMCO4	-0.33	454
631	chr1_19683066_G_A_b38	GTEX-1F48J-1126-SM-9WYSY	GTEX-1F48J	HRTAA	ENSG00000162542	TMCO4	-0.33	857
632	chr1_19683066_G_A_b38	GTEX-1F48J-1326-SM-7RHGJ	GTEX-1F48J	ARTAORT	ENSG00000162542	TMCO4	-0.33	3237
633	chr1_19683066_G_A_b38	GTEX-1F48J-1426-SM-7P8SC	GTEX-1F48J	ESPGEJ	ENSG00000162542	TMCO4	-0.33	1096
634	chr1_19683066_G_A_b38	GTEX-1F48J-1626-SM-9WPOE	GTEX-1F48J	ESPMSL	ENSG00000162542	TMCO4	-0.33	1410
635	chr1_19683066_G_A_b38	GTEX-1F48J-1826-SM-7SB8T	GTEX-1F48J	ADPVSC	ENSG00000162542	TMCO4	-0.33	769
636	chr1_19683066_G_A_b38	GTEX-1F48J-2226-SM-7MXTN	GTEX-1F48J	KDNCTX	ENSG00000162542	TMCO4	-0.33	1798
637	chr1_19683066_G_A_b38	GTEX-1F48J-2326-SM-7MKG3	GTEX-1F48J	OVARY	ENSG00000162542	TMCO4	-0.33	994
638	chr1_19683066_G_A_b38	GTEX-1F48J-2526-SM-7P8TU	GTEX-1F48J	VAGINA	ENSG00000162542	TMCO4	-0.33	1552
639	chr1_19683066_G_A_b38	GTEX-1F48J-2826-SM-7P8R4	GTEX-1F48J	BRNCTXA	ENSG00000162542	TMCO4	-0.33	319
640	chr1_19683066_G_A_b38	GTEX-1F48J-2926-SM-7MKG4	GTEX-1F48J	PTTARY	ENSG00000162542	TMCO4	-0.33	1163
641	chr1_19683368_C_T_b38	GTEX-Y8DK-0004-SM-4RGM7	GTEX-Y8DK	LCL	ENSG00000162542	TMCO4	0.76	1306
642	chr1_19683368_C_T_b38	GTEX-Y8DK-0005-SM-4RGNR	GTEX-Y8DK	WHLBLD	ENSG00000162542	TMCO4	0.76	935
643	chr1_19683368_C_T_b38	GTEX-Y8DK-0008-SM-4RGM2	GTEX-Y8DK	FIBRBLS	ENSG00000162542	TMCO4	0.76	789
644	chr1_19683368_C_T_b38	GTEX-Y8DK-0011-R1A-SM-4RGLO	GTEX-Y8DK	BRNHPP	ENSG00000162542	TMCO4	0.76	104
645	chr1_19683368_C_T_b38	GTEX-Y8DK-0011-R5B-SM-4RTW6	GTEX-Y8DK	BRNCDT	ENSG00000162542	TMCO4	0.76	398
646	chr1_19683368_C_T_b38	GTEX-Y8DK-0011-R6A-SM-4V6EG	GTEX-Y8DK	BRNNCC	ENSG00000162542	TMCO4	0.76	687
647	chr1_19683368_C_T_b38	GTEX-Y8DK-0011-R7A-SM-4SOJZ	GTEX-Y8DK	BRNPTM	ENSG00000162542	TMCO4	0.76	333
648	chr1_19683368_C_T_b38	GTEX-Y8DK-0011-R8B-SM-EYYVQ	GTEX-Y8DK	BRNHPT	ENSG00000162542	TMCO4	0.76	345
649	chr1_19683368_C_T_b38	GTEX-Y8DK-0126-SM-4TT3L	GTEX-Y8DK	SKINS	ENSG00000162542	TMCO4	0.76	1381
650	chr1_19683368_C_T_b38	GTEX-Y8DK-0426-SM-4TT3Q	GTEX-Y8DK	NERVET	ENSG00000162542	TMCO4	0.76	2856
651	chr1_19683368_C_T_b38	GTEX-Y8DK-0526-SM-4TT3R	GTEX-Y8DK	ARTTBL	ENSG00000162542	TMCO4	0.76	3404
652	chr1_19814567_G_A_b38	GTEX-XUW1-1726-SM-4BOOZ	GTEX-XUW1	PNCREAS	ENSG00000178828	RNF186	0.12	404
653	chr1_19814567_G_A_b38	GTEX-XUW1-1926-SM-4BOP1	GTEX-XUW1	CLNTRN	ENSG00000178828	RNF186	0.12	344
654	chr1_19814567_G_A_b38	GTEX-XUW1-2326-SM-4BOO5	GTEX-XUW1	BREAST	ENSG00000178828	RNF186	0.12	225
655	chr1_19814567_G_A_b38	GTEX-Y5LM-0526-SM-4V6G3	GTEX-Y5LM	PNCREAS	ENSG00000178828	RNF186	0.6	1119
656	chr1_19814567_G_A_b38	GTEX-Y5LM-1426-SM-5RQJL	GTEX-Y5LM	CLNSGM	ENSG00000178828	RNF186	0.6	394
657	chr1_19814567_G_A_b38	GTEX-Y5LM-1526-SM-4VDTA	GTEX-Y5LM	CLNTRN	ENSG00000178828	RNF186	0.6	2030
658	chr1_19814567_G_A_b38	GTEX-Y5LM-1626-SM-4VDTB	GTEX-Y5LM	SNTTRM	ENSG00000178828	RNF186	0.6	1022
659	chr1_19814567_G_A_b38	GTEX-Y5LM-1726-SM-4VDSX	GTEX-Y5LM	BREAST	ENSG00000178828	RNF186	0.6	169
660	chr1_20148273_C_T_b38	GTEX-X4EO-0326-SM-3P5YO	GTEX-X4EO	SKINS	ENSG00000158786	PLA2G2F		2098
661	chr1_20148273_C_T_b38	GTEX-X4EO-2926-SM-4E3JH	GTEX-X4EO	SKINNS	ENSG00000158786	PLA2G2F		1591
662	chr1_20191270_C_T_b38	GTEX-XPT6-0226-SM-4B65L	GTEX-XPT6	HRTAA	ENSG00000162543	UBXN10	0.52	951
663	chr1_20191270_C_T_b38	GTEX-XPT6-1626-SM-4B655	GTEX-XPT6	TESTIS	ENSG00000162543	UBXN10	0.52	3428
664	chr1_20191270_C_T_b38	GTEX-ZXES-0726-SM-5E451	GTEX-ZXES	UTERUS	ENSG00000162543	UBXN10	0	655
665	chr1_20191270_C_T_b38	GTEX-ZXES-0826-SM-5E43C	GTEX-ZXES	BREAST	ENSG00000162543	UBXN10	0	737
666	chr1_20191270_C_T_b38	GTEX-ZXES-1226-SM-ARL6V	GTEX-ZXES	ESPMSL	ENSG00000162543	UBXN10	0	2962
667	chr1_20191270_C_T_b38	GTEX-ZXES-1726-SM-5E43G	GTEX-ZXES	CLNSGM	ENSG00000162543	UBXN10	0	2886
668	chr1_20191270_C_T_b38	GTEX-ZXES-1926-SM-5E445	GTEX-ZXES	NERVET	ENSG00000162543	UBXN10	0	167
669	chr1_21445207_C_T_b38	GTEX-WXYG-0008-SM-4ONDU	GTEX-WXYG	FIBRBLS	ENSG00000142794	NBPF3	0.11	1412
670	chr1_21445207_C_T_b38	GTEX-WXYG-0226-SM-3NB2Y	GTEX-WXYG	THYROID	ENSG00000142794	NBPF3	0.11	843
671	chr1_21445207_C_T_b38	GTEX-WXYG-0926-SM-3NB2O	GTEX-WXYG	ADPVSC	ENSG00000142794	NBPF3	0.11	730
672	chr1_21445207_C_T_b38	GTEX-WXYG-1126-SM-4ONCH	GTEX-WXYG	ESPMSL	ENSG00000142794	NBPF3	0.11	329
673	chr1_21445207_C_T_b38	GTEX-WXYG-1226-SM-4ONCJ	GTEX-WXYG	ESPMCS	ENSG00000142794	NBPF3	0.11	373
674	chr1_21445207_C_T_b38	GTEX-WXYG-2226-SM-4E3IM	GTEX-WXYG	BREAST	ENSG00000142794	NBPF3	0.11	1057
675	chr1_21445207_C_T_b38	GTEX-WXYG-2326-SM-4E3I6	GTEX-WXYG	SKINS	ENSG00000142794	NBPF3	0.11	780
676	chr1_21468843_A_T_b38	GTEX-13SLX-0011-R11b-SM-5O9C8	GTEX-13SLX	BRNCHB	ENSG00000142794	NBPF3	-0.89	1960
677	chr1_21468843_A_T_b38	GTEX-13SLX-0011-R4a-SM-5O9BJ	GTEX-13SLX	BRNAMY	ENSG00000142794	NBPF3	-0.89	512
678	chr1_21468843_A_T_b38	GTEX-13SLX-0011-R5a-SM-5O9BV	GTEX-13SLX	BRNCDT	ENSG00000142794	NBPF3	-0.89	654
679	chr1_21468843_A_T_b38	GTEX-13SLX-0011-R6a-SM-5PNX4	GTEX-13SLX	BRNNCC	ENSG00000142794	NBPF3	-0.89	568
680	chr1_21468843_A_T_b38	GTEX-13SLX-0126-SM-5S2MM	GTEX-13SLX	NERVET	ENSG00000142794	NBPF3	-0.89	759
681	chr1_21468843_A_T_b38	GTEX-13SLX-0426-SM-5QGRC	GTEX-13SLX	ADPSBQ	ENSG00000142794	NBPF3	-0.89	586
682	chr1_21468843_A_T_b38	GTEX-13SLX-0526-SM-5S2ON	GTEX-13SLX	SKINS	ENSG00000142794	NBPF3	-0.89	791
683	chr1_21468843_A_T_b38	GTEX-13SLX-2226-SM-62LEP	GTEX-13SLX	SKINNS	ENSG00000142794	NBPF3	-0.89	785
684	chr1_21468843_A_T_b38	GTEX-13SLX-2326-SM-5ZZWE	GTEX-13SLX	BREAST	ENSG00000142794	NBPF3	-0.89	657
685	chr1_21468843_A_T_b38	GTEX-13SLX-2426-SM-664OM	GTEX-13SLX	OVARY	ENSG00000142794	NBPF3	-0.89	1393
686	chr1_21468843_A_T_b38	GTEX-13SLX-3026-SM-5RQJU	GTEX-13SLX	PTTARY	ENSG00000142794	NBPF3	-0.89	681
687	chr1_21468843_A_T_b38	GTEX-13SLX-3226-SM-5YYA6	GTEX-13SLX	BRNCHA	ENSG00000142794	NBPF3	-0.89	1344
688	chr1_22491477_C_T_b38	GTEX-Y114-0002-SM-4TT78	GTEX-Y114	LCL	ENSG00000184677	ZBTB40		5072
689	chr1_22491477_C_T_b38	GTEX-Y114-0008-SM-4TT8X	GTEX-Y114	FIBRBLS	ENSG00000184677	ZBTB40		3196
690	chr1_22491477_C_T_b38	GTEX-Y114-0226-SM-4TT8W	GTEX-Y114	HRTLV	ENSG00000184677	ZBTB40		2123
691	chr1_22491477_C_T_b38	GTEX-Y114-0326-SM-4TT99	GTEX-Y114	ARTCRN	ENSG00000184677	ZBTB40		4455
692	chr1_22491477_C_T_b38	GTEX-Y114-0426-SM-4TT6V	GTEX-Y114	ARTAORT	ENSG00000184677	ZBTB40		3915
693	chr1_22491477_C_T_b38	GTEX-Y114-0526-SM-4TT8V	GTEX-Y114	ADRNLG	ENSG00000184677	ZBTB40		6893
694	chr1_22491477_C_T_b38	GTEX-Y114-0626-SM-4TT98	GTEX-Y114	THYROID	ENSG00000184677	ZBTB40		3820
695	chr1_22491477_C_T_b38	GTEX-Y114-0726-SM-4TT6U	GTEX-Y114	SPLEEN	ENSG00000184677	ZBTB40		13651
696	chr1_22491477_C_T_b38	GTEX-Y114-0926-SM-4TT7J	GTEX-Y114	ESPMCS	ENSG00000184677	ZBTB40		4075
697	chr1_22491477_C_T_b38	GTEX-Y114-1126-SM-4TT7V	GTEX-Y114	ESPGEJ	ENSG00000184677	ZBTB40		3945
698	chr1_22491477_C_T_b38	GTEX-Y114-1226-SM-4TT88	GTEX-Y114	STMACH	ENSG00000184677	ZBTB40		3173
699	chr1_22491477_C_T_b38	GTEX-Y114-1426-SM-4TT6W	GTEX-Y114	SNTTRM	ENSG00000184677	ZBTB40		7138
700	chr1_22491477_C_T_b38	GTEX-Y114-1526-SM-4TT79	GTEX-Y114	CLNTRN	ENSG00000184677	ZBTB40		4113
701	chr1_22491477_C_T_b38	GTEX-Y114-1626-SM-4TT7I	GTEX-Y114	CLNSGM	ENSG00000184677	ZBTB40		3956
702	chr1_22491477_C_T_b38	GTEX-Y114-1726-SM-4TT7U	GTEX-Y114	OVARY	ENSG00000184677	ZBTB40		4973
703	chr1_22491477_C_T_b38	GTEX-Y114-1826-SM-4TT87	GTEX-Y114	UTERUS	ENSG00000184677	ZBTB40		4818
704	chr1_22491477_C_T_b38	GTEX-Y114-1926-SM-4TT8J	GTEX-Y114	VAGINA	ENSG00000184677	ZBTB40		3980
705	chr1_22491477_C_T_b38	GTEX-Y114-2026-SM-4TT7L	GTEX-Y114	BREAST	ENSG00000184677	ZBTB40		4560
706	chr1_22491477_C_T_b38	GTEX-Y114-2326-SM-4TT7X	GTEX-Y114	ADPSBQ	ENSG00000184677	ZBTB40		4773
707	chr1_22491477_C_T_b38	GTEX-Y114-2626-SM-4TT8Y	GTEX-Y114	NERVET	ENSG00000184677	ZBTB40		5343
708	chr1_22491477_C_T_b38	GTEX-Y114-2726-SM-E9J3X	GTEX-Y114	ARTTBL	ENSG00000184677	ZBTB40		3538
709	chr1_26029665_G_A_b38	GTEX-13RTL-0011-R1a-SM-5PNZ8	GTEX-13RTL	BRNHPP	ENSG00000158008	EXTL1	-0.69	1607
710	chr1_26029665_G_A_b38	GTEX-13RTL-0326-SM-7LT89	GTEX-13RTL	MSCLSK	ENSG00000158008	EXTL1	-0.69	2238
711	chr1_26029665_G_A_b38	GTEX-1GF9X-1326-SM-7PC2Y	GTEX-1GF9X	SKINNS	ENSG00000158008	EXTL1	-0.35	663
712	chr1_26029665_G_A_b38	GTEX-1GF9X-1726-SM-7SB8D	GTEX-1GF9X	NERVET	ENSG00000158008	EXTL1	-0.35	9910
713	chr1_26029665_G_A_b38	GTEX-ZUA1-0011-R10a-SM-51MT6	GTEX-ZUA1	BRNCTXB	ENSG00000158008	EXTL1	-0.68	3199
714	chr1_26029665_G_A_b38	GTEX-ZUA1-0011-R1a-SM-4YCE2	GTEX-ZUA1	BRNHPP	ENSG00000158008	EXTL1	-0.68	1442
715	chr1_26029665_G_A_b38	GTEX-ZUA1-0011-R3a-SM-4YCEE	GTEX-ZUA1	BRNACC	ENSG00000158008	EXTL1	-0.68	2373
716	chr1_26029665_G_A_b38	GTEX-ZUA1-0126-SM-5GU76	GTEX-ZUA1	SKINS	ENSG00000158008	EXTL1	-0.68	721
717	chr1_26029665_G_A_b38	GTEX-ZUA1-0326-SM-5NQA3	GTEX-ZUA1	MSCLSK	ENSG00000158008	EXTL1	-0.68	1618
718	chr1_26029665_G_A_b38	GTEX-ZUA1-2626-SM-5NQ92	GTEX-ZUA1	SKINNS	ENSG00000158008	EXTL1	-0.68	1087
719	chr1_26029665_G_A_b38	GTEX-ZUA1-3026-SM-59HJC	GTEX-ZUA1	BRNCTXA	ENSG00000158008	EXTL1	-0.68	5675
720	chr1_27364021_G_A_b38	GTEX-1JMOU-0011-R11b-SM-EXUTA	GTEX-1JMOU	BRNCHB	ENSG00000142733	MAP3K6	-0.53	2173
721	chr1_27364021_G_A_b38	GTEX-1JMOU-0011-R3a-SM-EYYXN	GTEX-1JMOU	BRNACC	ENSG00000142733	MAP3K6	-0.53	1068
722	chr1_27364021_G_A_b38	GTEX-1JMOU-0126-SM-E9U53	GTEX-1JMOU	ARTAORT	ENSG00000142733	MAP3K6	-0.53	10499
723	chr1_27364021_G_A_b38	GTEX-1JMOU-0226-SM-CNNPD	GTEX-1JMOU	HRTLV	ENSG00000142733	MAP3K6	-0.53	7923
724	chr1_27364021_G_A_b38	GTEX-1JMOU-0326-SM-ARL8X	GTEX-1JMOU	HRTAA	ENSG00000142733	MAP3K6	-0.53	11258
725	chr1_27364021_G_A_b38	GTEX-1JMOU-0526-SM-CNNPE	GTEX-1JMOU	LUNG	ENSG00000142733	MAP3K6	-0.53	10892
726	chr1_27364021_G_A_b38	GTEX-1JMOU-1026-SM-CYPSS	GTEX-1JMOU	SKINNS	ENSG00000142733	MAP3K6	-0.53	13033
727	chr1_27364021_G_A_b38	GTEX-1JMOU-1126-SM-CYPST	GTEX-1JMOU	NERVET	ENSG00000142733	MAP3K6	-0.53	8381
728	chr1_27364021_G_A_b38	GTEX-1JMOU-1326-SM-CNPOO	GTEX-1JMOU	ARTTBL	ENSG00000142733	MAP3K6	-0.53	7980
729	chr1_27364021_G_A_b38	GTEX-1JMOU-1526-SM-CL54I	GTEX-1JMOU	SKINS	ENSG00000142733	MAP3K6	-0.53	14225
730	chr1_27364021_G_A_b38	GTEX-1JMOU-2026-SM-CMKGU	GTEX-1JMOU	BREAST	ENSG00000142733	MAP3K6	-0.53	21889
731	chr1_27364021_G_A_b38	GTEX-1JMOU-2726-SM-CY8IO	GTEX-1JMOU	BRNCTXA	ENSG00000142733	MAP3K6	-0.53	2124
732	chr1_27364021_G_A_b38	GTEX-1JMOU-2826-SM-EV79R	GTEX-1JMOU	BRNCHA	ENSG00000142733	MAP3K6	-0.53	5063
733	chr1_27727525_C_G_b38	GTEX-14E6C-0226-SM-5S2N3	GTEX-14E6C	ADPSBQ	ENSG00000009780	FAM76A	-0.41	425
734	chr1_27727525_C_G_b38	GTEX-14E6C-0626-SM-664NA	GTEX-14E6C	ARTAORT	ENSG00000009780	FAM76A	-0.41	1589
735	chr1_27727525_C_G_b38	GTEX-14E6C-0726-SM-664NB	GTEX-14E6C	ESPGEJ	ENSG00000009780	FAM76A	-0.41	1088
736	chr1_27727525_C_G_b38	GTEX-14E6C-0926-SM-5S2V9	GTEX-14E6C	ESPMSL	ENSG00000009780	FAM76A	-0.41	1264
737	chr1_27727525_C_G_b38	GTEX-14E6C-1026-SM-5SI6P	GTEX-14E6C	NERVET	ENSG00000009780	FAM76A	-0.41	1289
738	chr1_27727525_C_G_b38	GTEX-14E6C-1126-SM-62LDM	GTEX-14E6C	ARTTBL	ENSG00000009780	FAM76A	-0.41	771
739	chr1_27727525_C_G_b38	GTEX-14E6C-1226-SM-5ZZUN	GTEX-14E6C	ADPVSC	ENSG00000009780	FAM76A	-0.41	458
740	chr1_27727525_C_G_b38	GTEX-14E6C-1326-SM-62LEQ	GTEX-14E6C	BREAST	ENSG00000009780	FAM76A	-0.41	591
741	chr1_27727525_C_G_b38	GTEX-14E6C-1426-SM-5ZZWH	GTEX-14E6C	LUNG	ENSG00000009780	FAM76A	-0.41	917
742	chr1_27727525_C_G_b38	GTEX-14E6C-2226-SM-5QGQG	GTEX-14E6C	CLNSGM	ENSG00000009780	FAM76A	-0.41	2051
743	chr1_27727525_C_G_b38	GTEX-14E6C-2426-SM-5S2NF	GTEX-14E6C	SKINNS	ENSG00000009780	FAM76A	-0.41	608
744	chr1_27727525_C_G_b38	GTEX-14E6C-2626-SM-5RQJP	GTEX-14E6C	THYROID	ENSG00000009780	FAM76A	-0.41	1358
745	chr1_27727525_C_G_b38	GTEX-14E6C-2826-SM-664NC	GTEX-14E6C	PRSTTE	ENSG00000009780	FAM76A	-0.41	873
746	chr1_28271740_C_T_b38	GTEX-148VJ-0006-SM-5NQB1	GTEX-148VJ	WHLBLD	ENSG00000130766	SESN2	0.12	2237
747	chr1_28271740_C_T_b38	GTEX-148VJ-0426-SM-5S2V8	GTEX-148VJ	ARTTBL	ENSG00000130766	SESN2	0.12	840
748	chr1_28271740_C_T_b38	GTEX-148VJ-0726-SM-5LU8J	GTEX-148VJ	THYROID	ENSG00000130766	SESN2	0.12	739
749	chr1_28271740_C_T_b38	GTEX-148VJ-0826-SM-5LU8V	GTEX-148VJ	LUNG	ENSG00000130766	SESN2	0.12	1054
750	chr1_28271740_C_T_b38	GTEX-148VJ-1026-SM-5LU98	GTEX-148VJ	ESPMCS	ENSG00000130766	SESN2	0.12	2576
751	chr1_28271740_C_T_b38	GTEX-148VJ-1126-SM-5NQBZ	GTEX-148VJ	ESPMSL	ENSG00000130766	SESN2	0.12	1332
752	chr1_28271740_C_T_b38	GTEX-148VJ-2226-SM-5NQ9M	GTEX-148VJ	SNTTRM	ENSG00000130766	SESN2	0.12	1080
753	chr1_28271740_C_T_b38	GTEX-148VJ-2426-SM-5NQ9Y	GTEX-148VJ	CLNSGM	ENSG00000130766	SESN2	0.12	1395
754	chr1_28271740_C_T_b38	GTEX-148VJ-2626-SM-5QGPI	GTEX-148VJ	CLNTRN	ENSG00000130766	SESN2	0.12	994
755	chr1_28271740_C_T_b38	GTEX-148VJ-2926-SM-5Q5DA	GTEX-148VJ	PTTARY	ENSG00000130766	SESN2	0.12	1583
756	chr1_29064991_A_T_b38	GTEX-11DZ1-0011-R11b-SM-DO11W	GTEX-11DZ1	BRNCHB	ENSG00000159023	EPB41	0.36	25348
757	chr1_29064991_A_T_b38	GTEX-11DZ1-0011-R2a-SM-DNZZM	GTEX-11DZ1	BRNSNG	ENSG00000159023	EPB41	0.36	2115
758	chr1_29064991_A_T_b38	GTEX-11DZ1-0011-R3a-SM-DNZYY	GTEX-11DZ1	BRNACC	ENSG00000159023	EPB41	0.36	1560
759	chr1_29064991_A_T_b38	GTEX-11DZ1-0011-R5a-SM-DO11J	GTEX-11DZ1	BRNCDT	ENSG00000159023	EPB41	0.36	2148
760	chr1_29064991_A_T_b38	GTEX-11DZ1-0011-R6b-SM-DNZZG	GTEX-11DZ1	BRNNCC	ENSG00000159023	EPB41	0.36	1922
761	chr1_29064991_A_T_b38	GTEX-11DZ1-0011-R7a-SM-DNZZH	GTEX-11DZ1	BRNPTM	ENSG00000159023	EPB41	0.36	2529
762	chr1_29064991_A_T_b38	GTEX-11DZ1-0011-R9a-SM-DO933	GTEX-11DZ1	BRNSPC	ENSG00000159023	EPB41	0.36	2233
763	chr1_29064991_A_T_b38	GTEX-11DZ1-0126-SM-5985Q	GTEX-11DZ1	SKINS	ENSG00000159023	EPB41	0.36	2674
764	chr1_29064991_A_T_b38	GTEX-11DZ1-0226-SM-5A5KF	GTEX-11DZ1	ADPSBQ	ENSG00000159023	EPB41	0.36	2240
765	chr1_29064991_A_T_b38	GTEX-11DZ1-0326-SM-5N9BN	GTEX-11DZ1	BREAST	ENSG00000159023	EPB41	0.36	2515
766	chr1_29064991_A_T_b38	GTEX-11DZ1-0426-SM-5H11A	GTEX-11DZ1	LUNG	ENSG00000159023	EPB41	0.36	2183
767	chr1_29064991_A_T_b38	GTEX-11DZ1-0926-SM-5EQ5R	GTEX-11DZ1	MSCLSK	ENSG00000159023	EPB41	0.36	1980
768	chr1_29064991_A_T_b38	GTEX-11DZ1-2026-SM-5A5KG	GTEX-11DZ1	ESPMCS	ENSG00000159023	EPB41	0.36	2339
769	chr1_29064991_A_T_b38	GTEX-11DZ1-2426-SM-5GZZX	GTEX-11DZ1	SKINNS	ENSG00000159023	EPB41	0.36	1892
770	chr1_29064991_A_T_b38	GTEX-11DZ1-2726-SM-5A5KH	GTEX-11DZ1	THYROID	ENSG00000159023	EPB41	0.36	2801
771	chr1_29064991_A_T_b38	GTEX-11DZ1-2926-SM-5A5KI	GTEX-11DZ1	BRNCHA	ENSG00000159023	EPB41	0.36	13234
772	chr1_31429399_C_T_b38	GTEX-TKQ2-0004-SM-3NMAC	GTEX-TKQ2	LCL	ENSG00000168528	SERINC2	-1.32	601
773	chr1_31429399_C_T_b38	GTEX-TKQ2-0006-SM-33HBH	GTEX-TKQ2	WHLBLD	ENSG00000168528	SERINC2	-1.32	678
774	chr1_31429399_C_T_b38	GTEX-TKQ2-0008-SM-4DM5L	GTEX-TKQ2	FIBRBLS	ENSG00000168528	SERINC2	-1.32	2819
775	chr1_31429399_C_T_b38	GTEX-TKQ2-0226-SM-4DM6V	GTEX-TKQ2	ADRNLG	ENSG00000168528	SERINC2	-1.32	1020
776	chr1_31429399_C_T_b38	GTEX-TKQ2-0426-SM-4DXUO	GTEX-TKQ2	PNCREAS	ENSG00000168528	SERINC2	-1.32	732
777	chr1_31429399_C_T_b38	GTEX-TKQ2-0826-SM-33HB6	GTEX-TKQ2	MSCLSK	ENSG00000168528	SERINC2	-1.32	2533
778	chr1_31429399_C_T_b38	GTEX-TKQ2-1326-SM-4DXT9	GTEX-TKQ2	CLNTRN	ENSG00000168528	SERINC2	-1.32	8985
779	chr1_31429399_C_T_b38	GTEX-TKQ2-1526-SM-4DXUN	GTEX-TKQ2	TESTIS	ENSG00000168528	SERINC2	-1.32	272
780	chr1_31429399_C_T_b38	GTEX-TKQ2-1726-SM-4DXUP	GTEX-TKQ2	LIVER	ENSG00000168528	SERINC2	-1.32	7222
781	chr1_31429399_C_T_b38	GTEX-TKQ2-1826-SM-33HB2	GTEX-TKQ2	BREAST	ENSG00000168528	SERINC2	-1.32	414
782	chr1_32074956_C_T_b38	GTEX-1A8G7-0006-SM-7P8RM	GTEX-1A8G7	WHLBLD	ENSG00000121775	TMEM39B	0.57	652
783	chr1_32074956_C_T_b38	GTEX-1A8G7-0008-SM-EVYAT	GTEX-1A8G7	FIBRBLS	ENSG00000121775	TMEM39B	0.57	1002
784	chr1_32074956_C_T_b38	GTEX-1A8G7-0011-R9b-SM-7IGQH	GTEX-1A8G7	BRNSPC	ENSG00000121775	TMEM39B	0.57	571
785	chr1_32074956_C_T_b38	GTEX-1A8G7-0226-SM-731AS	GTEX-1A8G7	ADPSBQ	ENSG00000121775	TMEM39B	0.57	736
786	chr1_32074956_C_T_b38	GTEX-1A8G7-0326-SM-72D5B	GTEX-1A8G7	MSCLSK	ENSG00000121775	TMEM39B	0.57	382
787	chr1_32074956_C_T_b38	GTEX-1A8G7-0426-SM-731B5	GTEX-1A8G7	ARTTBL	ENSG00000121775	TMEM39B	0.57	693
788	chr1_32074956_C_T_b38	GTEX-1A8G7-0526-SM-73KYA	GTEX-1A8G7	NERVET	ENSG00000121775	TMEM39B	0.57	671
789	chr1_32074956_C_T_b38	GTEX-1A8G7-1026-SM-73KVA	GTEX-1A8G7	THYROID	ENSG00000121775	TMEM39B	0.57	1386
790	chr1_32074956_C_T_b38	GTEX-1A8G7-1226-SM-73KYP	GTEX-1A8G7	ADPVSC	ENSG00000121775	TMEM39B	0.57	830
791	chr1_32074956_C_T_b38	GTEX-1A8G7-1326-SM-73KVM	GTEX-1A8G7	SKINNS	ENSG00000121775	TMEM39B	0.57	723
792	chr1_32074956_C_T_b38	GTEX-1A8G7-2426-SM-731AK	GTEX-1A8G7	BREAST	ENSG00000121775	TMEM39B	0.57	809
793	chr1_32074956_C_T_b38	GTEX-1A8G7-2726-SM-7MGWV	GTEX-1A8G7	ARTCRN	ENSG00000121775	TMEM39B	0.57	665
794	chr1_32207983_G_A_b38	GTEX-W5WG-0002-SM-3NMDN	GTEX-W5WG	LCL	ENSG00000160051	IQCC	-0.26	470
795	chr1_32207983_G_A_b38	GTEX-W5WG-0008-SM-4KL25	GTEX-W5WG	FIBRBLS	ENSG00000160051	IQCC	-0.26	185
796	chr1_32207983_G_A_b38	GTEX-W5WG-0626-SM-4SOID	GTEX-W5WG	SPLEEN	ENSG00000160051	IQCC	-0.26	177
797	chr1_32207983_G_A_b38	GTEX-W5WG-0726-SM-EXUQZ	GTEX-W5WG	ARTAORT	ENSG00000160051	IQCC	-0.26	108
798	chr1_32207983_G_A_b38	GTEX-W5WG-0826-SM-4RGNE	GTEX-W5WG	PNCREAS	ENSG00000160051	IQCC	-0.26	129
799	chr1_32207983_G_A_b38	GTEX-W5WG-0926-SM-4RTX9	GTEX-W5WG	OVARY	ENSG00000160051	IQCC	-0.26	264
800	chr1_32207983_G_A_b38	GTEX-W5WG-1126-SM-4LMK4	GTEX-W5WG	ADRNLG	ENSG00000160051	IQCC	-0.26	259
801	chr1_32207983_G_A_b38	GTEX-W5WG-1326-SM-4LMI9	GTEX-W5WG	UTERUS	ENSG00000160051	IQCC	-0.26	289
802	chr1_32207983_G_A_b38	GTEX-W5WG-1426-SM-4KKZP	GTEX-W5WG	THYROID	ENSG00000160051	IQCC	-0.26	526
803	chr1_32207983_G_A_b38	GTEX-W5WG-1526-SM-4LMIG	GTEX-W5WG	ESPMSL	ENSG00000160051	IQCC	-0.26	270
804	chr1_32207983_G_A_b38	GTEX-W5WG-1826-SM-4KL2Y	GTEX-W5WG	SKINS	ENSG00000160051	IQCC	-0.26	320
805	chr1_32207983_G_A_b38	GTEX-W5WG-2326-SM-3GIJH	GTEX-W5WG	NERVET	ENSG00000160051	IQCC	-0.26	190
806	chr1_32207983_G_A_b38	GTEX-W5WG-2426-SM-4LMI6	GTEX-W5WG	CLNTRN	ENSG00000160051	IQCC	-0.26	213
807	chr1_32207983_G_A_b38	GTEX-W5WG-2526-SM-4SOJ2	GTEX-W5WG	ADPSBQ	ENSG00000160051	IQCC	-0.26	144
808	chr1_32695293_G_A_b38	GTEX-YF7O-0126-SM-5IFIR	GTEX-YF7O	ADRNLG	ENSG00000162520	SYNC	-1.94	241
809	chr1_32695293_G_A_b38	GTEX-YF7O-0226-SM-5IFJ4	GTEX-YF7O	ARTCRN	ENSG00000162520	SYNC	-1.94	275
810	chr1_32695293_G_A_b38	GTEX-YF7O-0426-SM-5P9FS	GTEX-YF7O	HRTLV	ENSG00000162520	SYNC	-1.94	334
811	chr1_32695293_G_A_b38	GTEX-YF7O-0526-SM-5P9IO	GTEX-YF7O	HRTAA	ENSG00000162520	SYNC	-1.94	284
812	chr1_32695293_G_A_b38	GTEX-YF7O-0626-SM-4W21R	GTEX-YF7O	LUNG	ENSG00000162520	SYNC	-1.94	306
813	chr1_32695293_G_A_b38	GTEX-YF7O-0826-SM-4W21F	GTEX-YF7O	ESPMSL	ENSG00000162520	SYNC	-1.94	2062
814	chr1_32695293_G_A_b38	GTEX-YF7O-0926-SM-5IFIF	GTEX-YF7O	ESPMCS	ENSG00000162520	SYNC	-1.94	319
815	chr1_32695293_G_A_b38	GTEX-YF7O-1026-SM-5P9IP	GTEX-YF7O	ESPGEJ	ENSG00000162520	SYNC	-1.94	2463
816	chr1_32695293_G_A_b38	GTEX-YF7O-1526-SM-5IFI6	GTEX-YF7O	SKINNS	ENSG00000162520	SYNC	-1.94	301
817	chr1_32695293_G_A_b38	GTEX-YF7O-1626-SM-5IFII	GTEX-YF7O	CLNSGM	ENSG00000162520	SYNC	-1.94	664
818	chr1_32695293_G_A_b38	GTEX-YF7O-1726-SM-5IFJ9	GTEX-YF7O	CLNTRN	ENSG00000162520	SYNC	-1.94	135
819	chr1_32695293_G_A_b38	GTEX-YF7O-2026-SM-4W1YE	GTEX-YF7O	TESTIS	ENSG00000162520	SYNC	-1.94	189
820	chr1_32695293_G_A_b38	GTEX-YF7O-2226-SM-5CVN8	GTEX-YF7O	SLVRYG	ENSG00000162520	SYNC	-1.94	156
821	chr1_32695293_G_A_b38	GTEX-YF7O-2426-SM-5IFJL	GTEX-YF7O	ADPSBQ	ENSG00000162520	SYNC	-1.94	200
822	chr1_32695293_G_A_b38	GTEX-YF7O-2526-SM-5IFJX	GTEX-YF7O	MSCLSK	ENSG00000162520	SYNC	-1.94	1575
823	chr1_34761638_G_A_b38	GTEX-16MT8-2926-SM-7DUFO	GTEX-16MT8	SKINNS	ENSG00000189433	GJB4	-0.27	3712
824	chr1_34761638_G_A_b38	GTEX-1GZHY-0326-SM-9QEHI	GTEX-1GZHY	SKINS	ENSG00000189433	GJB4	-0.1	2355
825	chr1_34761638_G_A_b38	GTEX-16MT8-0426-SM-7KUEY	GTEX-16MT8	SKINS	ENSG00000189433	GJB4	-0.27	1125
826	chr1_34761638_G_A_b38	GTEX-17KNJ-2126-SM-718AM	GTEX-17KNJ	SKINNS	ENSG00000189433	GJB4	-0.72	2576
827	chr1_34761638_G_A_b38	GTEX-17KNJ-2326-SM-7DHLQ	GTEX-17KNJ	SKINS	ENSG00000189433	GJB4	-0.72	3172
828	chr1_34761638_G_A_b38	GTEX-1GZHY-0626-SM-9KNVC	GTEX-1GZHY	SKINNS	ENSG00000189433	GJB4	-0.1	1408
829	chr1_34761640_G_A_b38	GTEX-1B8SF-0126-SM-7DUG3	GTEX-1B8SF	SKINNS	ENSG00000189433	GJB4	0.1	2612
830	chr1_34761640_G_A_b38	GTEX-1B8SF-1426-SM-7DUGL	GTEX-1B8SF	SKINS	ENSG00000189433	GJB4	0.1	3441
831	chr1_34855869_C_A_b38	GTEX-1F75A-0008-SM-EAZCQ	GTEX-1F75A	FIBRBLS	ENSG00000163866	SMIM12	-0.96	2568
832	chr1_34855869_C_A_b38	GTEX-1F75A-0011-R11a-SM-AHZ35	GTEX-1F75A	BRNCHB	ENSG00000163866	SMIM12	-0.96	2164
833	chr1_34855869_C_A_b38	GTEX-1F75A-0011-R1b-SM-CE6RA	GTEX-1F75A	BRNHPP	ENSG00000163866	SMIM12	-0.96	1428
834	chr1_34855869_C_A_b38	GTEX-1F75A-0011-R3b-SM-ARL8K	GTEX-1F75A	BRNACC	ENSG00000163866	SMIM12	-0.96	1947
835	chr1_34855869_C_A_b38	GTEX-1F75A-0011-R4a-SM-ARL8J	GTEX-1F75A	BRNAMY	ENSG00000163866	SMIM12	-0.96	1084
836	chr1_34855869_C_A_b38	GTEX-1F75A-0011-R5a-SM-ARZMJ	GTEX-1F75A	BRNCDT	ENSG00000163866	SMIM12	-0.96	1322
837	chr1_34855869_C_A_b38	GTEX-1F75A-0011-R6b-SM-9QEHD	GTEX-1F75A	BRNNCC	ENSG00000163866	SMIM12	-0.96	2943
838	chr1_34855869_C_A_b38	GTEX-1F75A-0011-R7b-SM-9QEHE	GTEX-1F75A	BRNPTM	ENSG00000163866	SMIM12	-0.96	3045
839	chr1_34855869_C_A_b38	GTEX-1F75A-0011-R8a-SM-CL539	GTEX-1F75A	BRNHPT	ENSG00000163866	SMIM12	-0.96	1189
840	chr1_34855869_C_A_b38	GTEX-1F75A-0126-SM-7RHGM	GTEX-1F75A	SKINS	ENSG00000163866	SMIM12	-0.96	1486
841	chr1_34855869_C_A_b38	GTEX-1F75A-0226-SM-7PC2K	GTEX-1F75A	ADPSBQ	ENSG00000163866	SMIM12	-0.96	1760
842	chr1_34855869_C_A_b38	GTEX-1F75A-0326-SM-7MXTR	GTEX-1F75A	THYROID	ENSG00000163866	SMIM12	-0.96	1069
843	chr1_34855869_C_A_b38	GTEX-1F75A-0426-SM-7RHGN	GTEX-1F75A	NERVET	ENSG00000163866	SMIM12	-0.96	1652
844	chr1_34855869_C_A_b38	GTEX-1F75A-0526-SM-9WYSS	GTEX-1F75A	ARTTBL	ENSG00000163866	SMIM12	-0.96	2719
845	chr1_34855869_C_A_b38	GTEX-1F75A-0626-SM-7PBYI	GTEX-1F75A	MSCLSK	ENSG00000163866	SMIM12	-0.96	1843
846	chr1_34855869_C_A_b38	GTEX-1F75A-0726-SM-7RHHD	GTEX-1F75A	SKINNS	ENSG00000163866	SMIM12	-0.96	1696
847	chr1_34855869_C_A_b38	GTEX-1F75A-1026-SM-7PC3W	GTEX-1F75A	HRTAA	ENSG00000163866	SMIM12	-0.96	1704
848	chr1_34855869_C_A_b38	GTEX-1F75A-1626-SM-9JGGT	GTEX-1F75A	LIVER	ENSG00000163866	SMIM12	-0.96	1013
849	chr1_34855869_C_A_b38	GTEX-1F75A-1826-SM-7SB8G	GTEX-1F75A	BREAST	ENSG00000163866	SMIM12	-0.96	771
850	chr1_34855869_C_A_b38	GTEX-1F75A-2026-SM-9KNTR	GTEX-1F75A	ADRNLG	ENSG00000163866	SMIM12	-0.96	1466
851	chr1_34855869_C_A_b38	GTEX-1F75A-2826-SM-7MXTS	GTEX-1F75A	TESTIS	ENSG00000163866	SMIM12	-0.96	4742
852	chr1_34855869_C_A_b38	GTEX-1F75A-2926-SM-7MXVN	GTEX-1F75A	BRNCHA	ENSG00000163866	SMIM12	-0.96	1036
853	chr1_34855869_C_A_b38	GTEX-1F75A-3026-SM-9KNU2	GTEX-1F75A	BRNCTXA	ENSG00000163866	SMIM12	-0.96	2639
854	chr1_34987826_G_A_b38	GTEX-1GN1W-0008-SM-EZ6MB	GTEX-1GN1W	FIBRBLS	ENSG00000163867	ZMYM6	1.18	2076
855	chr1_34987826_G_A_b38	GTEX-1GN1W-0126-SM-7MXV7	GTEX-1GN1W	THYROID	ENSG00000163867	ZMYM6	1.18	2066
856	chr1_34987826_G_A_b38	GTEX-1GN1W-0226-SM-7P8QY	GTEX-1GN1W	HRTAA	ENSG00000163867	ZMYM6	1.18	2923
857	chr1_34987826_G_A_b38	GTEX-1GN1W-0526-SM-9MQJQ	GTEX-1GN1W	SKINS	ENSG00000163867	ZMYM6	1.18	1959
858	chr1_34987826_G_A_b38	GTEX-1GN1W-0726-SM-9KNTV	GTEX-1GN1W	MSCLSK	ENSG00000163867	ZMYM6	1.18	1137
859	chr1_34987826_G_A_b38	GTEX-1GN1W-0926-SM-9WG66	GTEX-1GN1W	ARTTBL	ENSG00000163867	ZMYM6	1.18	2355
860	chr1_34987826_G_A_b38	GTEX-1GN1W-1026-SM-9OSW2	GTEX-1GN1W	LUNG	ENSG00000163867	ZMYM6	1.18	2332
861	chr1_34987826_G_A_b38	GTEX-1GN1W-1126-SM-9OSW3	GTEX-1GN1W	PNCREAS	ENSG00000163867	ZMYM6	1.18	1415
862	chr1_34987826_G_A_b38	GTEX-1GN1W-1226-SM-9MQLW	GTEX-1GN1W	ADPVSC	ENSG00000163867	ZMYM6	1.18	1338
863	chr1_34987826_G_A_b38	GTEX-1GN1W-1326-SM-9JGHZ	GTEX-1GN1W	UTERUS	ENSG00000163867	ZMYM6	1.18	3423
864	chr1_34987826_G_A_b38	GTEX-1GN1W-1426-SM-9JGHP	GTEX-1GN1W	OVARY	ENSG00000163867	ZMYM6	1.18	3861
865	chr1_34987826_G_A_b38	GTEX-1GN1W-1526-SM-7P8TG	GTEX-1GN1W	VAGINA	ENSG00000163867	ZMYM6	1.18	1869
866	chr1_34987826_G_A_b38	GTEX-1GN1W-1926-SM-7P8TH	GTEX-1GN1W	BREAST	ENSG00000163867	ZMYM6	1.18	2311
867	chr1_34987826_G_A_b38	GTEX-1GN1W-2026-SM-7P8TI	GTEX-1GN1W	ESPGEJ	ENSG00000163867	ZMYM6	1.18	1937
868	chr1_34987826_G_A_b38	GTEX-1GN1W-2126-SM-9JGI7	GTEX-1GN1W	STMACH	ENSG00000163867	ZMYM6	1.18	3684
869	chr1_34987826_G_A_b38	GTEX-1GN1W-2226-SM-9JGI5	GTEX-1GN1W	ESPMCS	ENSG00000163867	ZMYM6	1.18	2903
870	chr1_34987826_G_A_b38	GTEX-1GN1W-2326-SM-9KNUI	GTEX-1GN1W	ESPMSL	ENSG00000163867	ZMYM6	1.18	3401
871	chr1_34987826_G_A_b38	GTEX-1GN1W-2426-SM-9KNUU	GTEX-1GN1W	SKINNS	ENSG00000163867	ZMYM6	1.18	3439
872	chr1_34987826_G_A_b38	GTEX-1GN1W-2526-SM-9JGHX	GTEX-1GN1W	SLVRYG	ENSG00000163867	ZMYM6	1.18	2056
873	chr1_35716309_G_A_b38	GTEX-XMD3-0008-SM-4AT4V	GTEX-XMD3	FIBRBLS	ENSG00000142686	C1orf216		997
874	chr1_35716309_G_A_b38	GTEX-XMD3-2326-SM-4AT5H	GTEX-XMD3	OVARY	ENSG00000142686	C1orf216		1116
875	chr1_37552680_G_A_b38	GTEX-PLZ5-0006-SM-DIPE2	GTEX-PLZ5	WHLBLD	ENSG00000163877	SNIP1	-2.42	841
876	chr1_37552680_G_A_b38	GTEX-PLZ5-0326-SM-3P614	GTEX-PLZ5	ADRNLG	ENSG00000163877	SNIP1	-2.42	791
877	chr1_37552680_G_A_b38	GTEX-PLZ5-0426-SM-3P612	GTEX-PLZ5	ARTAORT	ENSG00000163877	SNIP1	-2.42	1106
878	chr1_37552680_G_A_b38	GTEX-PLZ5-0726-SM-2I5F9	GTEX-PLZ5	LUNG	ENSG00000163877	SNIP1	-2.42	955
879	chr1_37552680_G_A_b38	GTEX-PLZ5-0826-SM-3P5ZW	GTEX-PLZ5	ESPMSL	ENSG00000163877	SNIP1	-2.42	1289
880	chr1_37552680_G_A_b38	GTEX-PLZ5-0926-SM-3TW8L	GTEX-PLZ5	ESPMCS	ENSG00000163877	SNIP1	-2.42	959
881	chr1_37552680_G_A_b38	GTEX-PLZ5-1126-SM-3P613	GTEX-PLZ5	CLNTRN	ENSG00000163877	SNIP1	-2.42	838
882	chr1_37552680_G_A_b38	GTEX-PLZ5-1526-SM-3P5ZX	GTEX-PLZ5	TESTIS	ENSG00000163877	SNIP1	-2.42	2468
883	chr1_37552680_G_A_b38	GTEX-PLZ5-1626-SM-3NB21	GTEX-PLZ5	NERVET	ENSG00000163877	SNIP1	-2.42	1289
884	chr1_37552680_G_A_b38	GTEX-PLZ5-1826-SM-3NB22	GTEX-PLZ5	ADPSBQ	ENSG00000163877	SNIP1	-2.42	1216
885	chr1_37567001_G_A_b38	GTEX-16YQH-0008-SM-EAZB8	GTEX-16YQH	FIBRBLS	ENSG00000134697	GNL2	1.62	7550
886	chr1_37567001_G_A_b38	GTEX-16YQH-0011-R6b-SM-7938T	GTEX-16YQH	BRNNCC	ENSG00000134697	GNL2	1.62	615
887	chr1_37567001_G_A_b38	GTEX-16YQH-0011-R7a-SM-79ON1	GTEX-16YQH	BRNPTM	ENSG00000134697	GNL2	1.62	1006
888	chr1_37567001_G_A_b38	GTEX-16YQH-0526-SM-7KUE8	GTEX-16YQH	NERVET	ENSG00000134697	GNL2	1.62	2447
889	chr1_37567001_G_A_b38	GTEX-16YQH-0726-SM-7IGM1	GTEX-16YQH	HRTAA	ENSG00000134697	GNL2	1.62	1702
890	chr1_37567001_G_A_b38	GTEX-16YQH-0926-SM-793BC	GTEX-16YQH	HRTLV	ENSG00000134697	GNL2	1.62	1787
891	chr1_37718410_G_A_b38	GTEX-11EI6-0011-R10a-SM-DO93R	GTEX-11EI6	BRNCTXB	ENSG00000183317	EPHA10	-0.01	981
892	chr1_37718410_G_A_b38	GTEX-11EI6-0011-R11a-SM-DO11V	GTEX-11EI6	BRNCHB	ENSG00000183317	EPHA10	-0.01	547
893	chr1_37718410_G_A_b38	GTEX-11EI6-0011-R1a-SM-DO93L	GTEX-11EI6	BRNHPP	ENSG00000183317	EPHA10	-0.01	417
894	chr1_37718410_G_A_b38	GTEX-11EI6-2226-SM-5EGJM	GTEX-11EI6	TESTIS	ENSG00000183317	EPHA10	-0.01	6798
895	chr1_37718410_G_A_b38	GTEX-11EI6-3026-SM-5GZZO	GTEX-11EI6	BRNCTXA	ENSG00000183317	EPHA10	-0.01	1907
896	chr1_37718410_G_A_b38	GTEX-11EI6-3126-SM-5H111	GTEX-11EI6	PTTARY	ENSG00000183317	EPHA10	-0.01	1599
897	chr1_37720025_C_A_b38	GTEX-1CAMR-0826-SM-7MKFK	GTEX-1CAMR	SNTTRM	ENSG00000183317	EPHA10	-0.52	2477
898	chr1_37720025_C_A_b38	GTEX-1CAMR-0926-SM-7MXTD	GTEX-1CAMR	CLNTRN	ENSG00000183317	EPHA10	-0.52	5661
899	chr1_37720025_C_A_b38	GTEX-1CAMR-1526-SM-79OLP	GTEX-1CAMR	TESTIS	ENSG00000183317	EPHA10	-0.52	2743
900	chr1_37735271_G_A_b38	GTEX-13QIC-0011-R10a-SM-5O9C7	GTEX-13QIC	BRNCTXB	ENSG00000183317	EPHA10	-0.83	2737
901	chr1_37735271_G_A_b38	GTEX-13QIC-0011-R3a-SM-5P9HT	GTEX-13QIC	BRNACC	ENSG00000183317	EPHA10	-0.83	1611
902	chr1_37735271_G_A_b38	GTEX-13QIC-0011-R8b-SM-5O9CV	GTEX-13QIC	BRNHPT	ENSG00000183317	EPHA10	-0.83	2117
903	chr1_37735271_G_A_b38	GTEX-13QIC-2926-SM-5J2NF	GTEX-13QIC	BRNCTXA	ENSG00000183317	EPHA10	-0.83	1806
904	chr1_38875804_G_A_b38	GTEX-11P82-1626-SM-59879	GTEX-11P82	SKINS	ENSG00000131233	GJA9	0.06	25
905	chr1_39847247_G_A_b38	GTEX-113JC-0008-SM-5QGR6	GTEX-113JC	FIBRBLS	ENSG00000043514	TRIT1	-1.49	641
906	chr1_39847247_G_A_b38	GTEX-113JC-0126-SM-5EGJW	GTEX-113JC	THYROID	ENSG00000043514	TRIT1	-1.49	1469
907	chr1_39847247_G_A_b38	GTEX-113JC-0726-SM-5GZZR	GTEX-113JC	ADPVSC	ENSG00000043514	TRIT1	-1.49	475
908	chr1_39847247_G_A_b38	GTEX-113JC-0926-SM-5H114	GTEX-113JC	ESPMSL	ENSG00000043514	TRIT1	-1.49	1301
909	chr1_39847247_G_A_b38	GTEX-113JC-1026-SM-5H117	GTEX-113JC	ESPGEJ	ENSG00000043514	TRIT1	-1.49	1412
910	chr1_39847247_G_A_b38	GTEX-113JC-1926-SM-5N9GE	GTEX-113JC	VAGINA	ENSG00000043514	TRIT1	-1.49	1712
911	chr1_39847247_G_A_b38	GTEX-113JC-2226-SM-5EGJG	GTEX-113JC	UTERUS	ENSG00000043514	TRIT1	-1.49	1324
912	chr1_39847247_G_A_b38	GTEX-113JC-2326-SM-5EQ4E	GTEX-113JC	SKINS	ENSG00000043514	TRIT1	-1.49	1665
913	chr1_39847247_G_A_b38	GTEX-113JC-2826-SM-5EGIT	GTEX-113JC	PTTARY	ENSG00000043514	TRIT1	-1.49	1111
914	chr1_39847247_G_A_b38	GTEX-11DXX-0008-SM-5Q5B8	GTEX-11DXX	FIBRBLS	ENSG00000043514	TRIT1	-2.44	739
915	chr1_39847247_G_A_b38	GTEX-11DXX-0126-SM-5EGH7	GTEX-11DXX	ADRNLG	ENSG00000043514	TRIT1	-2.44	421
916	chr1_39847247_G_A_b38	GTEX-11DXX-0226-SM-5P9HL	GTEX-11DXX	THYROID	ENSG00000043514	TRIT1	-2.44	1769
917	chr1_39847247_G_A_b38	GTEX-11DXX-0326-SM-5PNWC	GTEX-11DXX	HRTLV	ENSG00000043514	TRIT1	-2.44	620
918	chr1_39847247_G_A_b38	GTEX-11DXX-0426-SM-5EQ5F	GTEX-11DXX	ARTAORT	ENSG00000043514	TRIT1	-2.44	548
919	chr1_39847247_G_A_b38	GTEX-11DXX-0526-SM-5PNVR	GTEX-11DXX	HRTAA	ENSG00000043514	TRIT1	-2.44	500
920	chr1_39847247_G_A_b38	GTEX-11DXX-0626-SM-5Q5AG	GTEX-11DXX	LUNG	ENSG00000043514	TRIT1	-2.44	697
921	chr1_39847247_G_A_b38	GTEX-11DXX-0726-SM-5H12X	GTEX-11DXX	SPLEEN	ENSG00000043514	TRIT1	-2.44	1110
922	chr1_39847247_G_A_b38	GTEX-11DXX-0826-SM-5GZZP	GTEX-11DXX	ARTCRN	ENSG00000043514	TRIT1	-2.44	856
923	chr1_39847247_G_A_b38	GTEX-11DXX-0926-SM-5H112	GTEX-11DXX	PNCREAS	ENSG00000043514	TRIT1	-2.44	822
924	chr1_39847247_G_A_b38	GTEX-11DXX-1026-SM-5H11E	GTEX-11DXX	ESPMSL	ENSG00000043514	TRIT1	-2.44	1241
925	chr1_39847247_G_A_b38	GTEX-11DXX-1126-SM-5GZZK	GTEX-11DXX	ESPMCS	ENSG00000043514	TRIT1	-2.44	1111
926	chr1_39847247_G_A_b38	GTEX-11DXX-1226-SM-5GICD	GTEX-11DXX	ESPGEJ	ENSG00000043514	TRIT1	-2.44	1058
927	chr1_39847247_G_A_b38	GTEX-11DXX-1326-SM-5GIDZ	GTEX-11DXX	STMACH	ENSG00000043514	TRIT1	-2.44	490
928	chr1_39847247_G_A_b38	GTEX-11DXX-1426-SM-5GIDU	GTEX-11DXX	OVARY	ENSG00000043514	TRIT1	-2.44	1060
929	chr1_39847247_G_A_b38	GTEX-11DXX-1526-SM-5H115	GTEX-11DXX	UTERUS	ENSG00000043514	TRIT1	-2.44	1873
930	chr1_39847247_G_A_b38	GTEX-11DXX-1626-SM-5H11H	GTEX-11DXX	SNTTRM	ENSG00000043514	TRIT1	-2.44	954
931	chr1_39847247_G_A_b38	GTEX-11DXX-1726-SM-5H11T	GTEX-11DXX	VAGINA	ENSG00000043514	TRIT1	-2.44	1384
932	chr1_39847247_G_A_b38	GTEX-11DXX-1826-SM-5H126	GTEX-11DXX	CLNTRN	ENSG00000043514	TRIT1	-2.44	704
933	chr1_39847247_G_A_b38	GTEX-11DXX-1926-SM-5EGJK	GTEX-11DXX	CLNSGM	ENSG00000043514	TRIT1	-2.44	1139
934	chr1_39847247_G_A_b38	GTEX-11DXX-2026-SM-5EGJL	GTEX-11DXX	ADPVSC	ENSG00000043514	TRIT1	-2.44	757
935	chr1_39847247_G_A_b38	GTEX-11DXX-2126-SM-5PNYR	GTEX-11DXX	SKINNS	ENSG00000043514	TRIT1	-2.44	1427
936	chr1_39847247_G_A_b38	GTEX-11DXX-2326-SM-9YFKS	GTEX-11DXX	ADPSBQ	ENSG00000043514	TRIT1	-2.44	944
937	chr1_39847247_G_A_b38	GTEX-11DXX-2426-SM-5GZZW	GTEX-11DXX	SKINS	ENSG00000043514	TRIT1	-2.44	2093
938	chr1_39847247_G_A_b38	GTEX-11DXX-2526-SM-5H119	GTEX-11DXX	NERVET	ENSG00000043514	TRIT1	-2.44	1242
939	chr1_39847247_G_A_b38	GTEX-11DXX-2626-SM-5Q5A3	GTEX-11DXX	ARTTBL	ENSG00000043514	TRIT1	-2.44	759
940	chr1_39847247_G_A_b38	GTEX-11DXX-2726-SM-5PNXO	GTEX-11DXX	MSCLSK	ENSG00000043514	TRIT1	-2.44	454
941	chr1_40089495_G_A_b38	GTEX-11EQ9-0008-SM-5Q5DK	GTEX-11EQ9	FIBRBLS	ENSG00000131238	PPT1	-5.76	3436
942	chr1_40089495_G_A_b38	GTEX-11EQ9-1826-SM-5Q5AJ	GTEX-11EQ9	BREAST	ENSG00000131238	PPT1	-5.76	2828
943	chr1_40089495_G_A_b38	GTEX-11EQ9-0426-SM-5A5JY	GTEX-11EQ9	SPLEEN	ENSG00000131238	PPT1	-5.76	17734
944	chr1_40089495_G_A_b38	GTEX-11EQ9-0526-SM-5A5JZ	GTEX-11EQ9	LIVER	ENSG00000131238	PPT1	-5.76	937
945	chr1_40089495_G_A_b38	GTEX-11EQ9-1126-SM-5987I	GTEX-11EQ9	ADPVSC	ENSG00000131238	PPT1	-5.76	2858
946	chr1_40089495_G_A_b38	GTEX-11EQ9-0006-SM-5LUB6	GTEX-11EQ9	WHLBLD	ENSG00000131238	PPT1	-5.76	7383
947	chr1_40089495_G_A_b38	GTEX-11EQ9-1926-SM-5PNVV	GTEX-11EQ9	TESTIS	ENSG00000131238	PPT1	-5.76	1639
948	chr1_40089495_G_A_b38	GTEX-11EQ9-1426-SM-5987G	GTEX-11EQ9	CLNTRN	ENSG00000131238	PPT1	-5.76	2341
949	chr1_40089495_G_A_b38	GTEX-11EQ9-0226-SM-5A5JX	GTEX-11EQ9	LUNG	ENSG00000131238	PPT1	-5.76	4619
950	chr1_40089495_G_A_b38	GTEX-11EQ9-2126-SM-5PNVW	GTEX-11EQ9	MSCLSK	ENSG00000131238	PPT1	-5.76	493
951	chr1_40089495_G_A_b38	GTEX-11EQ9-1226-SM-5987E	GTEX-11EQ9	STMACH	ENSG00000131238	PPT1	-5.76	1658
952	chr1_40089495_G_A_b38	GTEX-11EQ9-2226-SM-5987H	GTEX-11EQ9	ARTTBL	ENSG00000131238	PPT1	-5.76	2269
953	chr1_40089495_G_A_b38	GTEX-11EQ9-1626-SM-5PNY8	GTEX-11EQ9	SKINNS	ENSG00000131238	PPT1	-5.76	2320
954	chr1_40089495_G_A_b38	GTEX-11EQ9-2326-SM-5HL5H	GTEX-11EQ9	NERVET	ENSG00000131238	PPT1	-5.76	2330
955	chr1_40089495_G_A_b38	GTEX-11EQ9-0926-SM-5HL6I	GTEX-11EQ9	ESPGEJ	ENSG00000131238	PPT1	-5.76	1523
956	chr1_40089495_G_A_b38	GTEX-11EQ9-1026-SM-5H134	GTEX-11EQ9	PNCREAS	ENSG00000131238	PPT1	-5.76	1208
957	chr1_40089495_G_A_b38	GTEX-11EQ9-0626-SM-5A5K1	GTEX-11EQ9	THYROID	ENSG00000131238	PPT1	-5.76	3094
958	chr1_40089495_G_A_b38	GTEX-11EQ9-0826-SM-5986Y	GTEX-11EQ9	ESPMSL	ENSG00000131238	PPT1	-5.76	1975
959	chr1_40089495_G_A_b38	GTEX-11EQ9-1726-SM-5HL6U	GTEX-11EQ9	PRSTTE	ENSG00000131238	PPT1	-5.76	2353
960	chr1_40089495_G_A_b38	GTEX-11EQ9-2026-SM-5P9JI	GTEX-11EQ9	SLVRYG	ENSG00000131238	PPT1	-5.76	3224
961	chr1_40089495_G_A_b38	GTEX-11EQ9-1326-SM-5985X	GTEX-11EQ9	SNTTRM	ENSG00000131238	PPT1	-5.76	1410
962	chr1_40089495_G_A_b38	GTEX-11EQ9-2426-SM-5HL5T	GTEX-11EQ9	SKINS	ENSG00000131238	PPT1	-5.76	881
963	chr1_40089495_G_A_b38	GTEX-11EQ9-2526-SM-5HL66	GTEX-11EQ9	ADPSBQ	ENSG00000131238	PPT1	-5.76	1992
964	chr1_40089495_G_A_b38	GTEX-11EQ9-0726-SM-5A5K2	GTEX-11EQ9	ESPMCS	ENSG00000131238	PPT1	-5.76	1303
965	chr1_40089495_G_A_b38	GTEX-11EQ9-0002-SM-5QGQ1	GTEX-11EQ9	LCL	ENSG00000131238	PPT1	-5.76	1762
966	chr1_40089495_G_A_b38	GTEX-11EQ9-1526-SM-5PNY7	GTEX-11EQ9	CLNSGM	ENSG00000131238	PPT1	-5.76	3658
967	chr1_40089495_G_A_b38	GTEX-11EQ9-0126-SM-5986I	GTEX-11EQ9	ADRNLG	ENSG00000131238	PPT1	-5.76	2653
968	chr1_40819363_G_A_b38	GTEX-16XZY-2226-SM-7938N	GTEX-16XZY	MSCLSK	ENSG00000117013	KCNQ4	0.2	920
969	chr1_40819363_G_A_b38	GTEX-16XZY-2326-SM-7EWDD	GTEX-16XZY	NERVET	ENSG00000117013	KCNQ4	0.2	1165
970	chr1_40819363_G_A_b38	GTEX-16XZY-2426-SM-7EPGQ	GTEX-16XZY	ARTTBL	ENSG00000117013	KCNQ4	0.2	2759
971	chr1_40991840_G_T_b38	GTEX-1MA7X-0006-SM-CXZJ6	GTEX-1MA7X	WHLBLD	ENSG00000171793	CTPS1	-0.22	532
972	chr1_40991840_G_T_b38	GTEX-1MA7X-0626-SM-E9TJI	GTEX-1MA7X	LUNG	ENSG00000171793	CTPS1	-0.22	1856
973	chr1_40991840_G_T_b38	GTEX-1MA7X-0726-SM-EV7AB	GTEX-1MA7X	ESPMCS	ENSG00000171793	CTPS1	-0.22	1696
974	chr1_40991840_G_T_b38	GTEX-1MA7X-0826-SM-DIPGC	GTEX-1MA7X	ESPMSL	ENSG00000171793	CTPS1	-0.22	1085
975	chr1_40991840_G_T_b38	GTEX-1MA7X-0926-SM-DIPEJ	GTEX-1MA7X	THYROID	ENSG00000171793	CTPS1	-0.22	774
976	chr1_40991840_G_T_b38	GTEX-1MA7X-1026-SM-DKPQ8	GTEX-1MA7X	ADPVSC	ENSG00000171793	CTPS1	-0.22	961
977	chr1_40991840_G_T_b38	GTEX-1MA7X-1526-SM-DHXJF	GTEX-1MA7X	TESTIS	ENSG00000171793	CTPS1	-0.22	3473
978	chr1_40991840_G_T_b38	GTEX-1MA7X-2126-SM-E6CIX	GTEX-1MA7X	ADPSBQ	ENSG00000171793	CTPS1	-0.22	1741
979	chr1_40991840_G_T_b38	GTEX-1MA7X-2226-SM-E6CIY	GTEX-1MA7X	SKINS	ENSG00000171793	CTPS1	-0.22	1369
980	chr1_40991840_G_T_b38	GTEX-1MA7X-2326-SM-EV7AA	GTEX-1MA7X	PTTARY	ENSG00000171793	CTPS1	-0.22	1426
981	chr1_41581842_G_A_b38	GTEX-W5X1-0001-SM-3P61V	GTEX-W5X1	LCL	ENSG00000127124	HIVEP3		8148
982	chr1_41581842_G_A_b38	GTEX-W5X1-2526-SM-3GILC	GTEX-W5X1	SKINNS	ENSG00000127124	HIVEP3		2628
983	chr1_41581842_G_A_b38	GTEX-W5X1-3026-SM-EAZAX	GTEX-W5X1	SKINS	ENSG00000127124	HIVEP3		3970
984	chr1_42430761_G_T_b38	GTEX-XOT4-0726-SM-4GIAW	GTEX-XOT4	BREAST	ENSG00000066185	ZMYND12	-0.35	97
985	chr1_42430761_G_T_b38	GTEX-XOT4-0826-SM-4B66Y	GTEX-XOT4	ADPVSC	ENSG00000066185	ZMYND12	-0.35	91
986	chr1_42430761_G_T_b38	GTEX-XOT4-1526-SM-EAZ2W	GTEX-XOT4	THYROID	ENSG00000066185	ZMYND12	-0.35	297
987	chr1_42637316_C_T_b38	GTEX-12584-0826-SM-5FQSK	GTEX-12584	THYROID	ENSG00000186409	CCDC30	-0.45	1202
988	chr1_42637316_C_T_b38	GTEX-12584-3126-SM-5EGKR	GTEX-12584	PTTARY	ENSG00000186409	CCDC30	-0.45	996
989	chr1_42773578_C_T_b38	GTEX-OXRL-0005-SM-3LK6A	GTEX-OXRL	WHLBLD	ENSG00000164008	C1orf50	-2.59	119
990	chr1_42773578_C_T_b38	GTEX-OXRL-0008-SM-3NB29	GTEX-OXRL	FIBRBLS	ENSG00000164008	C1orf50	-2.59	407
991	chr1_42773578_C_T_b38	GTEX-OXRL-0126-SM-2YUMP	GTEX-OXRL	SKINS	ENSG00000164008	C1orf50	-2.59	218
992	chr1_42773578_C_T_b38	GTEX-OXRL-0226-SM-3NB18	GTEX-OXRL	ADPSBQ	ENSG00000164008	C1orf50	-2.59	496
993	chr1_42773578_C_T_b38	GTEX-OXRL-0326-SM-2I3F2	GTEX-OXRL	HRTLV	ENSG00000164008	C1orf50	-2.59	209
994	chr1_42773578_C_T_b38	GTEX-OXRL-0426-SM-3NM97	GTEX-OXRL	ARTAORT	ENSG00000164008	C1orf50	-2.59	384
995	chr1_42773578_C_T_b38	GTEX-OXRL-0526-SM-2I3EZ	GTEX-OXRL	LUNG	ENSG00000164008	C1orf50	-2.59	239
996	chr1_42773578_C_T_b38	GTEX-OXRL-0626-SM-3NM9C	GTEX-OXRL	ESPMCS	ENSG00000164008	C1orf50	-2.59	412
997	chr1_42773578_C_T_b38	GTEX-OXRL-0726-SM-3NM9A	GTEX-OXRL	ESPMSL	ENSG00000164008	C1orf50	-2.59	549
998	chr1_42773578_C_T_b38	GTEX-OXRL-1426-SM-3NM9E	GTEX-OXRL	CLNTRN	ENSG00000164008	C1orf50	-2.59	523
999	chr1_42773578_C_T_b38	GTEX-OXRL-1526-SM-E6CHQ	GTEX-OXRL	STMACH	ENSG00000164008	C1orf50	-2.59	314
1000	chr1_42773578_C_T_b38	GTEX-OXRL-1626-SM-2YUMU	GTEX-OXRL	MSCLSK	ENSG00000164008	C1orf50	-2.59	276
1001	chr1_42773578_C_T_b38	GTEX-OXRL-1826-SM-2YUMV	GTEX-OXRL	ARTTBL	ENSG00000164008	C1orf50	-2.59	256
1002	chr1_42773578_C_T_b38	GTEX-OXRL-2026-SM-E6CHN	GTEX-OXRL	PRSTTE	ENSG00000164008	C1orf50	-2.59	455
1003	chr1_42773578_C_T_b38	GTEX-OXRL-2126-SM-3NM98	GTEX-OXRL	TESTIS	ENSG00000164008	C1orf50	-2.59	882
1004	chr1_42773578_C_T_b38	GTEX-OXRL-2626-SM-2I3F1	GTEX-OXRL	THYROID	ENSG00000164008	C1orf50	-2.59	310
1005	chr1_43156285_G_A_b38	GTEX-1E2YA-0011-R1b-SM-CJI29	GTEX-1E2YA	BRNHPP	ENSG00000186973	FAM183A	-0.28	93
1006	chr1_43156285_G_A_b38	GTEX-1E2YA-0011-R5a-SM-9QEGT	GTEX-1E2YA	BRNCDT	ENSG00000186973	FAM183A	-0.28	231
1007	chr1_43156285_G_A_b38	GTEX-1E2YA-0011-R8a-SM-CKZNG	GTEX-1E2YA	BRNHPT	ENSG00000186973	FAM183A	-0.28	1339
1008	chr1_43156285_G_A_b38	GTEX-1E2YA-3126-SM-9JGI6	GTEX-1E2YA	PTTARY	ENSG00000186973	FAM183A	-0.28	603
1009	chr1_43156285_G_A_b38	GTEX-1JMQI-1126-SM-ARZN2	GTEX-1JMQI	LUNG	ENSG00000186973	FAM183A		151
1010	chr1_43156285_G_A_b38	GTEX-1JMQI-1726-SM-ARL93	GTEX-1JMQI	SKINNS	ENSG00000186973	FAM183A		125
1011	chr1_43156285_G_A_b38	GTEX-1JMQI-2226-SM-CM2SD	GTEX-1JMQI	SKINS	ENSG00000186973	FAM183A		89
1012	chr1_43617544_C_T_b38	GTEX-14H4A-0226-SM-5SI6Q	GTEX-14H4A	ADRNLG	ENSG00000142949	PTPRF	-1.4	2926
1013	chr1_43617544_C_T_b38	GTEX-14H4A-0426-SM-5ZZWO	GTEX-14H4A	HRTAA	ENSG00000142949	PTPRF	-1.4	903
1014	chr1_43617544_C_T_b38	GTEX-14H4A-0526-SM-62LEU	GTEX-14H4A	ARTCRN	ENSG00000142949	PTPRF	-1.4	4468
1015	chr1_43617544_C_T_b38	GTEX-14H4A-1026-SM-62LDY	GTEX-14H4A	ADPSBQ	ENSG00000142949	PTPRF	-1.4	9578
1016	chr1_43617544_C_T_b38	GTEX-14H4A-1626-SM-5SI69	GTEX-14H4A	ESPMCS	ENSG00000142949	PTPRF	-1.4	21424
1017	chr1_43617544_C_T_b38	GTEX-14H4A-1726-SM-5ZZUV	GTEX-14H4A	ESPMSL	ENSG00000142949	PTPRF	-1.4	5110
1018	chr1_43617544_C_T_b38	GTEX-14H4A-1926-SM-5ZZWN	GTEX-14H4A	CLNTRN	ENSG00000142949	PTPRF	-1.4	6079
1019	chr1_43617544_C_T_b38	GTEX-14H4A-2426-SM-664OQ	GTEX-14H4A	VAGINA	ENSG00000142949	PTPRF	-1.4	17190
1020	chr1_43617544_C_T_b38	GTEX-14H4A-2526-SM-5YYAY	GTEX-14H4A	BREAST	ENSG00000142949	PTPRF	-1.4	22107
1021	chr1_43688997_C_T_b38	GTEX-S4P3-0008-SM-3NM8R	GTEX-S4P3	FIBRBLS	ENSG00000066135	KDM4A	-3.13	2712
1022	chr1_43688997_C_T_b38	GTEX-S4P3-0326-SM-4AD6P	GTEX-S4P3	ARTAORT	ENSG00000066135	KDM4A	-3.13	821
1023	chr1_43688997_C_T_b38	GTEX-S4P3-0426-SM-4AD56	GTEX-S4P3	ESPMCS	ENSG00000066135	KDM4A	-3.13	882
1024	chr1_43688997_C_T_b38	GTEX-S4P3-0526-SM-4AD58	GTEX-S4P3	ESPMSL	ENSG00000066135	KDM4A	-3.13	901
1025	chr1_43688997_C_T_b38	GTEX-S4P3-0626-SM-4AD59	GTEX-S4P3	PNCREAS	ENSG00000066135	KDM4A	-3.13	706
1026	chr1_43688997_C_T_b38	GTEX-S4P3-0726-SM-4AD57	GTEX-S4P3	STMACH	ENSG00000066135	KDM4A	-3.13	753
1027	chr1_43688997_C_T_b38	GTEX-S4P3-0926-SM-4AD54	GTEX-S4P3	OVARY	ENSG00000066135	KDM4A	-3.13	1579
1028	chr1_43688997_C_T_b38	GTEX-S4P3-1126-SM-4AD52	GTEX-S4P3	VAGINA	ENSG00000066135	KDM4A	-3.13	1370
1029	chr1_43688997_C_T_b38	GTEX-S4P3-1226-SM-4AD4Y	GTEX-S4P3	CLNTRN	ENSG00000066135	KDM4A	-3.13	1473
1030	chr1_43688997_C_T_b38	GTEX-S4P3-1326-SM-4AD6V	GTEX-S4P3	BREAST	ENSG00000066135	KDM4A	-3.13	1689
1031	chr1_43688997_C_T_b38	GTEX-S4P3-1526-SM-E9J3W	GTEX-S4P3	ADPSBQ	ENSG00000066135	KDM4A	-3.13	1270
1032	chr1_44808899_C_T_b38	GTEX-15CHQ-0008-SM-E9U4I	GTEX-15CHQ	FIBRBLS	ENSG00000222009	BTBD19	-0.13	915
1033	chr1_44808899_C_T_b38	GTEX-15CHQ-0011-R9a-SM-6LLHX	GTEX-15CHQ	BRNSPC	ENSG00000222009	BTBD19	-0.13	410
1034	chr1_44808899_C_T_b38	GTEX-15CHQ-0226-SM-6EU2S	GTEX-15CHQ	ADPSBQ	ENSG00000222009	BTBD19	-0.13	276
1035	chr1_44808899_C_T_b38	GTEX-15CHQ-0626-SM-6AJ9E	GTEX-15CHQ	ARTTBL	ENSG00000222009	BTBD19	-0.13	384
1036	chr1_44808899_C_T_b38	GTEX-15CHQ-0826-SM-69LOT	GTEX-15CHQ	THYROID	ENSG00000222009	BTBD19	-0.13	505
1037	chr1_44808899_C_T_b38	GTEX-15CHQ-1126-SM-686YY	GTEX-15CHQ	ADPVSC	ENSG00000222009	BTBD19	-0.13	393
1038	chr1_44808899_C_T_b38	GTEX-15CHQ-1226-SM-6ETZL	GTEX-15CHQ	SPLEEN	ENSG00000222009	BTBD19	-0.13	186
1039	chr1_44808899_C_T_b38	GTEX-15CHQ-1326-SM-6871Z	GTEX-15CHQ	HRTAA	ENSG00000222009	BTBD19	-0.13	284
1040	chr1_44808899_C_T_b38	GTEX-15CHQ-1626-SM-6LLJR	GTEX-15CHQ	ARTCRN	ENSG00000222009	BTBD19	-0.13	484
1041	chr1_44808899_C_T_b38	GTEX-15CHQ-2026-SM-6AJAX	GTEX-15CHQ	ESPMSL	ENSG00000222009	BTBD19	-0.13	326
1042	chr1_44808899_C_T_b38	GTEX-15CHQ-2526-SM-6EU24	GTEX-15CHQ	CLNTRN	ENSG00000222009	BTBD19	-0.13	400
1043	chr1_44808899_C_T_b38	GTEX-15CHQ-2626-SM-686YZ	GTEX-15CHQ	CLNSGM	ENSG00000222009	BTBD19	-0.13	229
1044	chr1_44808899_C_T_b38	GTEX-15CHQ-3126-SM-6872B	GTEX-15CHQ	PTTARY	ENSG00000222009	BTBD19	-0.13	842
1045	chr1_44829616_G_A_b38	GTEX-ZE7O-0011-R11a-SM-57WBC	GTEX-ZE7O	BRNCHB	ENSG00000117425	PTCH2	0.06	2126
1046	chr1_44829616_G_A_b38	GTEX-ZE7O-0011-R5a-SM-57WBO	GTEX-ZE7O	BRNCDT	ENSG00000117425	PTCH2	0.06	921
1047	chr1_44829616_G_A_b38	GTEX-ZE7O-0826-SM-57WCP	GTEX-ZE7O	LUNG	ENSG00000117425	PTCH2	0.06	629
1048	chr1_44829616_G_A_b38	GTEX-ZE7O-1126-SM-57WC8	GTEX-ZE7O	THYROID	ENSG00000117425	PTCH2	0.06	3219
1049	chr1_44829616_G_A_b38	GTEX-ZE7O-2426-SM-57WD7	GTEX-ZE7O	VAGINA	ENSG00000117425	PTCH2	0.06	1819
1050	chr1_44829616_G_A_b38	GTEX-ZE7O-2926-SM-51MSG	GTEX-ZE7O	SLVRYG	ENSG00000117425	PTCH2	0.06	3037
1051	chr1_44829616_G_A_b38	GTEX-ZE7O-3026-SM-51MS4	GTEX-ZE7O	STMACH	ENSG00000117425	PTCH2	0.06	1324
1052	chr1_45623643_G_A_b38	GTEX-1LGOU-0005-SM-DKPPW	GTEX-1LGOU	WHLBLD	ENSG00000159588	CCDC17	0.4	772
1053	chr1_45623643_G_A_b38	GTEX-1LGOU-2026-SM-DIPFF	GTEX-1LGOU	SKINS	ENSG00000159588	CCDC17	0.4	186
1054	chr1_45623643_G_A_b38	GTEX-Q2AG-0826-SM-2HMKF	GTEX-Q2AG	THYROID	ENSG00000159588	CCDC17	-0.55	284
1055	chr1_45623643_G_A_b38	GTEX-Q2AG-1026-SM-33HBW	GTEX-Q2AG	LUNG	ENSG00000159588	CCDC17	-0.55	1262
1056	chr1_46352969_C_T_b38	GTEX-1O97I-0005-SM-DKPPY	GTEX-1O97I	WHLBLD	ENSG00000117481	NSUN4	-1.7	735
1057	chr1_46352969_C_T_b38	GTEX-1O97I-0326-SM-EYYX7	GTEX-1O97I	SKINS	ENSG00000117481	NSUN4	-1.7	685
1058	chr1_46352969_C_T_b38	GTEX-1O97I-1026-SM-E76PI	GTEX-1O97I	THYROID	ENSG00000117481	NSUN4	-1.7	913
1059	chr1_46352969_C_T_b38	GTEX-1O97I-1826-SM-EXUS9	GTEX-1O97I	ESPGEJ	ENSG00000117481	NSUN4	-1.7	681
1060	chr1_46352969_C_T_b38	GTEX-1O97I-2426-SM-DPRZ2	GTEX-1O97I	TESTIS	ENSG00000117481	NSUN4	-1.7	12306
1061	chr1_47036150_C_T_b38	GTEX-R55D-0326-SM-48FES	GTEX-R55D	ADPSBQ	ENSG00000186377	CYP4X1	-1.51	1052
1062	chr1_47036150_C_T_b38	GTEX-R55D-0526-SM-EWRM3	GTEX-R55D	NERVET	ENSG00000186377	CYP4X1	-1.51	1026
1063	chr1_47036150_C_T_b38	GTEX-R55D-0826-SM-48FEA	GTEX-R55D	BREAST	ENSG00000186377	CYP4X1	-1.51	688
1064	chr1_47036150_C_T_b38	GTEX-R55D-1026-SM-3GAEQ	GTEX-R55D	ARTAORT	ENSG00000186377	CYP4X1	-1.51	1539
1065	chr1_47036150_C_T_b38	GTEX-R55D-1126-SM-48FEB	GTEX-R55D	ESPMCS	ENSG00000186377	CYP4X1	-1.51	1650
1066	chr1_51837562_G_T_b38	GTEX-UJHI-0008-SM-4IHL1	GTEX-UJHI	FIBRBLS	ENSG00000078618	NRDC	-0.19	11258
1067	chr1_51837562_G_T_b38	GTEX-UJHI-0126-SM-4IHLP	GTEX-UJHI	SPLEEN	ENSG00000078618	NRDC	-0.19	7942
1068	chr1_51837562_G_T_b38	GTEX-UJHI-0426-SM-3DB8Y	GTEX-UJHI	HRTLV	ENSG00000078618	NRDC	-0.19	10404
1069	chr1_51837562_G_T_b38	GTEX-UJHI-0626-SM-3DB8T	GTEX-UJHI	PNCREAS	ENSG00000078618	NRDC	-0.19	6275
1070	chr1_51837562_G_T_b38	GTEX-UJHI-0726-SM-3DB92	GTEX-UJHI	LUNG	ENSG00000078618	NRDC	-0.19	7120
1071	chr1_51837562_G_T_b38	GTEX-UJHI-1126-SM-4IHLN	GTEX-UJHI	CLNTRN	ENSG00000078618	NRDC	-0.19	5004
1072	chr1_51837562_G_T_b38	GTEX-UJHI-1226-SM-4IHLR	GTEX-UJHI	OVARY	ENSG00000078618	NRDC	-0.19	5998
1073	chr1_51837562_G_T_b38	GTEX-UJHI-1626-SM-3DB9A	GTEX-UJHI	ADPSBQ	ENSG00000078618	NRDC	-0.19	8843
1074	chr1_51837562_G_T_b38	GTEX-UJHI-1726-SM-3DB9B	GTEX-UJHI	MSCLSK	ENSG00000078618	NRDC	-0.19	32473
1075	chr1_52354907_G_A_b38	GTEX-13NYC-0126-SM-5L3F4	GTEX-13NYC	SKINNS	ENSG00000154222	CC2D1B	-2.32	1521
1076	chr1_52354907_G_A_b38	GTEX-13NYC-0326-SM-E9J4S	GTEX-13NYC	SKINS	ENSG00000154222	CC2D1B	-2.32	2143
1077	chr1_52354907_G_A_b38	GTEX-13NYC-0626-SM-5K7U8	GTEX-13NYC	NERVET	ENSG00000154222	CC2D1B	-2.32	4577
1078	chr1_52354907_G_A_b38	GTEX-13NYC-0726-SM-5J2NQ	GTEX-13NYC	MSCLSK	ENSG00000154222	CC2D1B	-2.32	2590
1079	chr1_52354907_G_A_b38	GTEX-13NYC-0826-SM-5N9FP	GTEX-13NYC	ARTTBL	ENSG00000154222	CC2D1B	-2.32	2151
1080	chr1_52354907_G_A_b38	GTEX-13NYC-2426-SM-5MR3K	GTEX-13NYC	THYROID	ENSG00000154222	CC2D1B	-2.32	5153
1081	chr1_52354907_G_A_b38	GTEX-13NYC-2826-SM-5K7WR	GTEX-13NYC	BRNCTXA	ENSG00000154222	CC2D1B	-2.32	1153
1082	chr1_52383871_G_A_b38	GTEX-1C64N-0008-SM-EXUR6	GTEX-1C64N	FIBRBLS	ENSG00000085840	ORC1	0.13	1152
1083	chr1_52383871_G_A_b38	GTEX-1C64N-2826-SM-7IGP5	GTEX-1C64N	TESTIS	ENSG00000085840	ORC1	0.13	1007
1084	chr1_52921641_C_T_b38	GTEX-13VXT-1226-SM-5LU3M	GTEX-13VXT	PNCREAS	ENSG00000121310	ECHDC2	0.53	5395
1085	chr1_52921641_C_T_b38	GTEX-ZQUD-0005-SM-4YCE5	GTEX-ZQUD	WHLBLD	ENSG00000121310	ECHDC2	0.73	591
1086	chr1_52921641_C_T_b38	GTEX-ZQUD-0226-SM-4YCEB	GTEX-ZQUD	ARTAORT	ENSG00000121310	ECHDC2	0.73	4985
1087	chr1_52921641_C_T_b38	GTEX-ZQUD-0326-SM-4YCEN	GTEX-ZQUD	ESPMSL	ENSG00000121310	ECHDC2	0.73	5536
1088	chr1_52921641_C_T_b38	GTEX-ZQUD-0426-SM-57WFR	GTEX-ZQUD	ESPMCS	ENSG00000121310	ECHDC2	0.73	10775
1089	chr1_52921641_C_T_b38	GTEX-ZQUD-0526-SM-57WG4	GTEX-ZQUD	ADPVSC	ENSG00000121310	ECHDC2	0.73	7529
1090	chr1_52921641_C_T_b38	GTEX-ZQUD-0626-SM-51MR2	GTEX-ZQUD	ESPGEJ	ENSG00000121310	ECHDC2	0.73	8532
1091	chr1_52921641_C_T_b38	GTEX-ZQUD-0826-SM-57WDQ	GTEX-ZQUD	STMACH	ENSG00000121310	ECHDC2	0.73	3809
1092	chr1_52921641_C_T_b38	GTEX-ZQUD-1026-SM-4YCEZ	GTEX-ZQUD	CLNSGM	ENSG00000121310	ECHDC2	0.73	5471
1093	chr1_52921641_C_T_b38	GTEX-ZQUD-1326-SM-57WEF	GTEX-ZQUD	ARTTBL	ENSG00000121310	ECHDC2	0.73	2918
1094	chr1_52921641_C_T_b38	GTEX-ZQUD-1526-SM-7IGO2	GTEX-ZQUD	HRTLV	ENSG00000121310	ECHDC2	0.73	5335
1095	chr1_52921641_C_T_b38	GTEX-ZQUD-1726-SM-7P8ON	GTEX-ZQUD	MSCLSK	ENSG00000121310	ECHDC2	0.73	3404
1096	chr1_52921641_C_T_b38	GTEX-ZQUD-1926-SM-51MSA	GTEX-ZQUD	BREAST	ENSG00000121310	ECHDC2	0.73	15272
1097	chr1_52921641_C_T_b38	GTEX-ZQUD-2026-SM-51MSM	GTEX-ZQUD	TESTIS	ENSG00000121310	ECHDC2	0.73	8975
1098	chr1_52921641_C_T_b38	GTEX-ZQUD-2126-SM-51MSY	GTEX-ZQUD	SLVRYG	ENSG00000121310	ECHDC2	0.73	5766
1099	chr1_54607153_C_T_b38	GTEX-P4QS-0326-SM-2I3EU	GTEX-P4QS	HRTLV	ENSG00000162390	ACOT11		760
1100	chr1_54607153_C_T_b38	GTEX-P4QS-0426-SM-3NMCQ	GTEX-P4QS	ARTAORT	ENSG00000162390	ACOT11		617
1101	chr1_54607153_C_T_b38	GTEX-P4QS-0526-SM-2I3ET	GTEX-P4QS	LUNG	ENSG00000162390	ACOT11		337
1102	chr1_54607153_C_T_b38	GTEX-P4QS-0626-SM-3NMD1	GTEX-P4QS	ESPMCS	ENSG00000162390	ACOT11		1094
1103	chr1_54607153_C_T_b38	GTEX-P4QS-0726-SM-3NMCZ	GTEX-P4QS	ESPMSL	ENSG00000162390	ACOT11		642
1104	chr1_54607153_C_T_b38	GTEX-P4QS-1126-SM-3NMD5	GTEX-P4QS	KDNCTX	ENSG00000162390	ACOT11		2108
1105	chr1_54607153_C_T_b38	GTEX-P4QS-1326-SM-3NMCD	GTEX-P4QS	ADRNLG	ENSG00000162390	ACOT11		617
1106	chr1_54607153_C_T_b38	GTEX-P4QS-1726-SM-3NB1V	GTEX-P4QS	NERVET	ENSG00000162390	ACOT11		283
1107	chr1_54607153_C_T_b38	GTEX-P4QS-2026-SM-3NMCG	GTEX-P4QS	PRSTTE	ENSG00000162390	ACOT11		555
1108	chr1_54607153_C_T_b38	GTEX-P4QS-2126-SM-3NMCF	GTEX-P4QS	TESTIS	ENSG00000162390	ACOT11		610
1109	chr1_54607153_C_T_b38	GTEX-P4QS-2626-SM-2I3EV	GTEX-P4QS	THYROID	ENSG00000162390	ACOT11		2408
1110	chr1_54607153_C_T_b38	GTEX-SNOS-0226-SM-32PLR	GTEX-SNOS	THYROID	ENSG00000162390	ACOT11	-1.13	988
1111	chr1_54607153_C_T_b38	GTEX-SNOS-0626-SM-4DM5F	GTEX-SNOS	ESPMCS	ENSG00000162390	ACOT11	-1.13	569
1112	chr1_54607153_C_T_b38	GTEX-SNOS-0826-SM-4DM5N	GTEX-SNOS	STMACH	ENSG00000162390	ACOT11	-1.13	533
1113	chr1_54607153_C_T_b38	GTEX-SNOS-1126-SM-4DM67	GTEX-SNOS	TESTIS	ENSG00000162390	ACOT11	-1.13	419
1114	chr1_54607153_C_T_b38	GTEX-SNOS-1226-SM-4DM5H	GTEX-SNOS	CLNTRN	ENSG00000162390	ACOT11	-1.13	1066
1115	chr1_54607153_C_T_b38	GTEX-SNOS-1426-SM-32PLY	GTEX-SNOS	ADPSBQ	ENSG00000162390	ACOT11	-1.13	127
1116	chr1_54607153_C_T_b38	GTEX-SNOS-1626-SM-3NMA4	GTEX-SNOS	NERVET	ENSG00000162390	ACOT11	-1.13	409
1117	chr1_54607153_C_T_b38	GTEX-SNOS-1726-SM-32PLN	GTEX-SNOS	ARTTBL	ENSG00000162390	ACOT11	-1.13	609
1118	chr1_54741508_C_T_b38	GTEX-ZYW4-0126-SM-5E44A	GTEX-ZYW4	SKINS	ENSG00000243725	TTC4	-0.54	1389
1119	chr1_54741508_C_T_b38	GTEX-ZYW4-0226-SM-5E44M	GTEX-ZYW4	ADPSBQ	ENSG00000243725	TTC4	-0.54	1231
1120	chr1_54741508_C_T_b38	GTEX-ZYW4-0326-SM-5E44Y	GTEX-ZYW4	NERVET	ENSG00000243725	TTC4	-0.54	1298
1121	chr1_54741508_C_T_b38	GTEX-ZYW4-0426-SM-5GZYS	GTEX-ZYW4	ARTTBL	ENSG00000243725	TTC4	-0.54	1334
1122	chr1_54741508_C_T_b38	GTEX-ZYW4-0526-SM-5GZZ5	GTEX-ZYW4	MSCLSK	ENSG00000243725	TTC4	-0.54	2048
1123	chr1_54741508_C_T_b38	GTEX-ZYW4-0626-SM-59HJR	GTEX-ZYW4	SKINNS	ENSG00000243725	TTC4	-0.54	1967
1124	chr1_54741508_C_T_b38	GTEX-ZYW4-0826-SM-5GIDG	GTEX-ZYW4	BREAST	ENSG00000243725	TTC4	-0.54	1099
1125	chr1_54741508_C_T_b38	GTEX-ZYW4-0926-SM-59HJS	GTEX-ZYW4	HRTLV	ENSG00000243725	TTC4	-0.54	1495
1126	chr1_54741508_C_T_b38	GTEX-ZYW4-1126-SM-5SI99	GTEX-ZYW4	THYROID	ENSG00000243725	TTC4	-0.54	1248
1127	chr1_54741508_C_T_b38	GTEX-ZYW4-1226-SM-5E45B	GTEX-ZYW4	ARTAORT	ENSG00000243725	TTC4	-0.54	1363
1128	chr1_54741508_C_T_b38	GTEX-ZYW4-1326-SM-5E45N	GTEX-ZYW4	ESPMCS	ENSG00000243725	TTC4	-0.54	2019
1129	chr1_54741508_C_T_b38	GTEX-ZYW4-1426-SM-5SIAX	GTEX-ZYW4	ESPMSL	ENSG00000243725	TTC4	-0.54	2546
1130	chr1_54741508_C_T_b38	GTEX-ZYW4-1526-SM-5SIBA	GTEX-ZYW4	LUNG	ENSG00000243725	TTC4	-0.54	1031
1131	chr1_54741508_C_T_b38	GTEX-ZYW4-1626-SM-5GIE6	GTEX-ZYW4	ESPGEJ	ENSG00000243725	TTC4	-0.54	1938
1132	chr1_54741508_C_T_b38	GTEX-ZYW4-2126-SM-59HJ9	GTEX-ZYW4	PNCREAS	ENSG00000243725	TTC4	-0.54	614
1133	chr1_54741508_C_T_b38	GTEX-ZYW4-2226-SM-5GZYG	GTEX-ZYW4	ADPVSC	ENSG00000243725	TTC4	-0.54	1078
1134	chr1_55063542_C_A_b38	GTEX-RU1J-0126-SM-2TF6Y	GTEX-RU1J	LUNG	ENSG00000169174	PCSK9		2007
1135	chr1_55063542_C_A_b38	GTEX-RU1J-1326-SM-46MUL	GTEX-RU1J	CLNTRN	ENSG00000169174	PCSK9		1072
1136	chr1_55063542_C_A_b38	GTEX-RU1J-0326-SM-46MUM	GTEX-RU1J	ESPMCS	ENSG00000169174	PCSK9		1185
1137	chr1_56744234_C_A_b38	GTEX-13O3O-0726-SM-5J1N7	GTEX-13O3O	LUNG	ENSG00000187889	C1orf168	-0.36	541
1138	chr1_56744234_C_A_b38	GTEX-13O3O-0826-SM-5K7WE	GTEX-13O3O	BREAST	ENSG00000187889	C1orf168	-0.36	301
1139	chr1_56744234_C_A_b38	GTEX-1K2DA-1226-SM-CGQGH	GTEX-1K2DA	PRSTTE	ENSG00000187889	C1orf168	-0.46	815
1140	chr1_56744234_C_A_b38	GTEX-1K2DA-1326-SM-CGQGP	GTEX-1K2DA	TESTIS	ENSG00000187889	C1orf168	-0.46	247
1141	chr1_56744234_C_A_b38	GTEX-13O3O-1826-SM-5IFGW	GTEX-13O3O	LIVER	ENSG00000187889	C1orf168	-0.36	1571
1142	chr1_58481120_G_A_b38	GTEX-U3ZN-0002-SM-3NMDF	GTEX-U3ZN	LCL	ENSG00000162600	OMA1	-0.03	1679
1143	chr1_58481120_G_A_b38	GTEX-U3ZN-0008-SM-4DXTL	GTEX-U3ZN	FIBRBLS	ENSG00000162600	OMA1	-0.03	864
1144	chr1_58481120_G_A_b38	GTEX-U3ZN-0126-SM-4DXUM	GTEX-U3ZN	SPLEEN	ENSG00000162600	OMA1	-0.03	853
1145	chr1_58481120_G_A_b38	GTEX-U3ZN-0326-SM-3DB86	GTEX-U3ZN	THYROID	ENSG00000162600	OMA1	-0.03	1442
1146	chr1_58481120_G_A_b38	GTEX-U3ZN-0526-SM-4DXTH	GTEX-U3ZN	ARTAORT	ENSG00000162600	OMA1	-0.03	379
1147	chr1_58481120_G_A_b38	GTEX-U3ZN-0626-SM-3DB7U	GTEX-U3ZN	LUNG	ENSG00000162600	OMA1	-0.03	1976
1148	chr1_58481120_G_A_b38	GTEX-U3ZN-0726-SM-4DXT5	GTEX-U3ZN	UTERUS	ENSG00000162600	OMA1	-0.03	438
1149	chr1_58481120_G_A_b38	GTEX-U3ZN-0826-SM-4DXSZ	GTEX-U3ZN	ADRNLG	ENSG00000162600	OMA1	-0.03	1144
1150	chr1_58481120_G_A_b38	GTEX-U3ZN-0926-SM-4DXTU	GTEX-U3ZN	VAGINA	ENSG00000162600	OMA1	-0.03	566
1151	chr1_58481120_G_A_b38	GTEX-U3ZN-1026-SM-4DXTC	GTEX-U3ZN	OVARY	ENSG00000162600	OMA1	-0.03	585
1152	chr1_58481120_G_A_b38	GTEX-U3ZN-1426-SM-3DB87	GTEX-U3ZN	HRTLV	ENSG00000162600	OMA1	-0.03	3184
1153	chr1_58481120_G_A_b38	GTEX-U3ZN-1726-SM-4DXUQ	GTEX-U3ZN	ESPMCS	ENSG00000162600	OMA1	-0.03	825
1154	chr1_58481120_G_A_b38	GTEX-U3ZN-1826-SM-4DXUY	GTEX-U3ZN	ESPMSL	ENSG00000162600	OMA1	-0.03	435
1155	chr1_58481120_G_A_b38	GTEX-U3ZN-1926-SM-4DXSG	GTEX-U3ZN	BREAST	ENSG00000162600	OMA1	-0.03	600
1156	chr1_58481120_G_A_b38	GTEX-U3ZN-2026-SM-4DXUC	GTEX-U3ZN	STMACH	ENSG00000162600	OMA1	-0.03	750
1157	chr1_58481120_G_A_b38	GTEX-U3ZN-2126-SM-4DXU1	GTEX-U3ZN	CLNTRN	ENSG00000162600	OMA1	-0.03	1110
1158	chr1_58481120_G_A_b38	GTEX-U3ZN-2326-SM-3DB7W	GTEX-U3ZN	SKINS	ENSG00000162600	OMA1	-0.03	954
1159	chr1_58481120_G_A_b38	GTEX-U3ZN-2526-SM-3DB7V	GTEX-U3ZN	ARTTBL	ENSG00000162600	OMA1	-0.03	1286
1160	chr1_58506092_G_A_b38	GTEX-1S82U-0005-SM-CYPRW	GTEX-1S82U	WHLBLD	ENSG00000162600	OMA1	-0.66	495
1161	chr1_58506092_G_A_b38	GTEX-1S82U-0726-SM-E9TKI	GTEX-1S82U	CLNTRN	ENSG00000162600	OMA1	-0.66	634
1162	chr1_58506092_G_A_b38	GTEX-1S82U-1026-SM-E6CJK	GTEX-1S82U	SKINNS	ENSG00000162600	OMA1	-0.66	383
1163	chr1_58506092_G_A_b38	GTEX-1S82U-1126-SM-E9U6I	GTEX-1S82U	BREAST	ENSG00000162600	OMA1	-0.66	532
1164	chr1_58506092_G_A_b38	GTEX-1S82U-1226-SM-E9TKB	GTEX-1S82U	UTERUS	ENSG00000162600	OMA1	-0.66	447
1165	chr1_58506092_G_A_b38	GTEX-1S82U-1326-SM-E9U6J	GTEX-1S82U	NERVET	ENSG00000162600	OMA1	-0.66	637
1166	chr1_58506092_G_A_b38	GTEX-1S82U-1426-SM-E6CJL	GTEX-1S82U	MSCLSK	ENSG00000162600	OMA1	-0.66	823
1167	chr1_58667879_C_A_b38	GTEX-13OVI-0326-SM-5K7X1	GTEX-13OVI	HRTAA	ENSG00000162601	MYSM1	-0.32	2580
1168	chr1_58667879_C_A_b38	GTEX-13OVI-0526-SM-5IFFQ	GTEX-13OVI	PNCREAS	ENSG00000162601	MYSM1	-0.32	2418
1169	chr1_58667879_C_A_b38	GTEX-13OVI-0626-SM-5IJCN	GTEX-13OVI	ARTAORT	ENSG00000162601	MYSM1	-0.32	3329
1170	chr1_58667879_C_A_b38	GTEX-13OVI-0726-SM-5L3DD	GTEX-13OVI	OVARY	ENSG00000162601	MYSM1	-0.32	2607
1171	chr1_58667879_C_A_b38	GTEX-13OVI-0826-SM-5KLZ8	GTEX-13OVI	THYROID	ENSG00000162601	MYSM1	-0.32	7287
1172	chr1_58667879_C_A_b38	GTEX-13OVI-0926-SM-5J1MI	GTEX-13OVI	VAGINA	ENSG00000162601	MYSM1	-0.32	8184
1173	chr1_58667879_C_A_b38	GTEX-13OVI-1026-SM-5L3EM	GTEX-13OVI	UTERUS	ENSG00000162601	MYSM1	-0.32	6736
1174	chr1_58667879_C_A_b38	GTEX-13OVI-1126-SM-5KLZF	GTEX-13OVI	KDNCTX	ENSG00000162601	MYSM1	-0.32	6939
1175	chr1_58667879_C_A_b38	GTEX-13OVI-1226-SM-5J2ME	GTEX-13OVI	ADRNLG	ENSG00000162601	MYSM1	-0.32	4536
1176	chr1_58667879_C_A_b38	GTEX-13OVI-1326-SM-5IJBO	GTEX-13OVI	ADPSBQ	ENSG00000162601	MYSM1	-0.32	4812
1177	chr1_58667879_C_A_b38	GTEX-13OVI-1426-SM-5L3EY	GTEX-13OVI	SKINS	ENSG00000162601	MYSM1	-0.32	4471
1178	chr1_58667879_C_A_b38	GTEX-13OVI-1526-SM-5K7VX	GTEX-13OVI	NERVET	ENSG00000162601	MYSM1	-0.32	8812
1179	chr1_58667879_C_A_b38	GTEX-13OVI-1726-SM-5L3DW	GTEX-13OVI	MSCLSK	ENSG00000162601	MYSM1	-0.32	2397
1180	chr1_58667879_C_A_b38	GTEX-13OVI-1926-SM-5IJCG	GTEX-13OVI	SNTTRM	ENSG00000162601	MYSM1	-0.32	5596
1181	chr1_58667879_C_A_b38	GTEX-13OVI-2026-SM-5J1MU	GTEX-13OVI	CLNTRN	ENSG00000162601	MYSM1	-0.32	5807
1182	chr1_58667879_C_A_b38	GTEX-13OVI-2126-SM-5KM3U	GTEX-13OVI	CLNSGM	ENSG00000162601	MYSM1	-0.32	3989
1183	chr1_58667879_C_A_b38	GTEX-13OVI-2326-SM-5KM47	GTEX-13OVI	SLVRYG	ENSG00000162601	MYSM1	-0.32	4710
1184	chr1_58667879_C_A_b38	GTEX-13OVI-2426-SM-5KM4J	GTEX-13OVI	STMACH	ENSG00000162601	MYSM1	-0.32	4961
1185	chr1_58667879_C_A_b38	GTEX-13OVI-2526-SM-5KM4V	GTEX-13OVI	ESPMSL	ENSG00000162601	MYSM1	-0.32	4336
1186	chr1_58667879_C_A_b38	GTEX-13OVI-2626-SM-5KM4T	GTEX-13OVI	ESPMCS	ENSG00000162601	MYSM1	-0.32	3925
1187	chr1_59607873_G_A_b38	GTEX-P4QS-0005-SM-2I3EY	GTEX-P4QS	WHLBLD	ENSG00000172456	FGGY		241
1188	chr1_59607873_G_A_b38	GTEX-P4QS-0008-SM-48TDY	GTEX-P4QS	FIBRBLS	ENSG00000172456	FGGY		321
1189	chr1_59607873_G_A_b38	GTEX-P4QS-0226-SM-3NB1U	GTEX-P4QS	ADPSBQ	ENSG00000172456	FGGY		350
1190	chr1_59607873_G_A_b38	GTEX-P4QS-0326-SM-2I3EU	GTEX-P4QS	HRTLV	ENSG00000172456	FGGY		360
1191	chr1_59607873_G_A_b38	GTEX-P4QS-0526-SM-2I3ET	GTEX-P4QS	LUNG	ENSG00000172456	FGGY		524
1192	chr1_59607873_G_A_b38	GTEX-P4QS-0626-SM-3NMD1	GTEX-P4QS	ESPMCS	ENSG00000172456	FGGY		494
1193	chr1_59607873_G_A_b38	GTEX-P4QS-0726-SM-3NMCZ	GTEX-P4QS	ESPMSL	ENSG00000172456	FGGY		372
1194	chr1_59607873_G_A_b38	GTEX-P4QS-0926-SM-48TBS	GTEX-P4QS	SPLEEN	ENSG00000172456	FGGY		282
1195	chr1_59607873_G_A_b38	GTEX-P4QS-1026-SM-3NMCW	GTEX-P4QS	PNCREAS	ENSG00000172456	FGGY		928
1196	chr1_59607873_G_A_b38	GTEX-P4QS-1126-SM-3NMD5	GTEX-P4QS	KDNCTX	ENSG00000172456	FGGY		1024
1197	chr1_59607873_G_A_b38	GTEX-P4QS-1326-SM-3NMCD	GTEX-P4QS	ADRNLG	ENSG00000172456	FGGY		1952
1198	chr1_59607873_G_A_b38	GTEX-P4QS-1626-SM-2S1NH	GTEX-P4QS	MSCLSK	ENSG00000172456	FGGY		379
1199	chr1_59607873_G_A_b38	GTEX-P4QS-1726-SM-3NB1V	GTEX-P4QS	NERVET	ENSG00000172456	FGGY		592
1200	chr1_59607873_G_A_b38	GTEX-P4QS-2026-SM-3NMCG	GTEX-P4QS	PRSTTE	ENSG00000172456	FGGY		483
1201	chr1_59607873_G_A_b38	GTEX-P4QS-2126-SM-3NMCF	GTEX-P4QS	TESTIS	ENSG00000172456	FGGY		534
1202	chr1_59607873_G_A_b38	GTEX-P4QS-2626-SM-2I3EV	GTEX-P4QS	THYROID	ENSG00000172456	FGGY		424
1203	chr1_59909828_C_A_b38	GTEX-1C64O-0126-SM-7SB8P	GTEX-1C64O	SKINS	ENSG00000134716	CYP2J2	-1.1	200
1204	chr1_59909828_C_A_b38	GTEX-1C64O-0426-SM-7SB8Q	GTEX-1C64O	NERVET	ENSG00000134716	CYP2J2	-1.1	670
1205	chr1_59909828_C_A_b38	GTEX-1C64O-0626-SM-7DHL1	GTEX-1C64O	SLVRYG	ENSG00000134716	CYP2J2	-1.1	825
1206	chr1_59909828_C_A_b38	GTEX-1C64O-0826-SM-79OKZ	GTEX-1C64O	HRTLV	ENSG00000134716	CYP2J2	-1.1	6274
1207	chr1_59909828_C_A_b38	GTEX-1C64O-0926-SM-79OLN	GTEX-1C64O	HRTAA	ENSG00000134716	CYP2J2	-1.1	787
1208	chr1_59909828_C_A_b38	GTEX-1C64O-1326-SM-7MGWR	GTEX-1C64O	SKINNS	ENSG00000134716	CYP2J2	-1.1	287
1209	chr1_59909828_C_A_b38	GTEX-1C64O-1426-SM-7EWER	GTEX-1C64O	PNCREAS	ENSG00000134716	CYP2J2	-1.1	82
1210	chr1_59909828_C_A_b38	GTEX-1C64O-1826-SM-7DHM4	GTEX-1C64O	ESPMCS	ENSG00000134716	CYP2J2	-1.1	1154
1211	chr1_59909828_C_A_b38	GTEX-1C64O-2326-SM-73KU8	GTEX-1C64O	CLNTRN	ENSG00000134716	CYP2J2	-1.1	217
1212	chr1_59909828_C_A_b38	GTEX-1C64O-2426-SM-7P8R3	GTEX-1C64O	CLNSGM	ENSG00000134716	CYP2J2	-1.1	1880
1213	chr1_59909828_C_A_b38	GTEX-1C64O-2526-SM-79ONO	GTEX-1C64O	SNTTRM	ENSG00000134716	CYP2J2	-1.1	255
1214	chr1_63546003_C_T_b38	GTEX-14ABY-0011-R11a-SM-5SI7C	GTEX-14ABY	BRNCHB	ENSG00000203965	EFCAB7	-2.22	970
1215	chr1_63546003_C_T_b38	GTEX-14ABY-0011-R6a-SM-5PNWR	GTEX-14ABY	BRNNCC	ENSG00000203965	EFCAB7	-2.22	626
1216	chr1_63546003_C_T_b38	GTEX-14ABY-0011-R9a-SM-5PNZK	GTEX-14ABY	BRNSPC	ENSG00000203965	EFCAB7	-2.22	653
1217	chr1_63546003_C_T_b38	GTEX-14ABY-0226-SM-5TDCQ	GTEX-14ABY	SKINS	ENSG00000203965	EFCAB7	-2.22	366
1218	chr1_63546003_C_T_b38	GTEX-14ABY-0626-SM-5Q5C9	GTEX-14ABY	TESTIS	ENSG00000203965	EFCAB7	-2.22	822
1219	chr1_63546003_C_T_b38	GTEX-14ABY-0926-SM-5Q5DY	GTEX-14ABY	THYROID	ENSG00000203965	EFCAB7	-2.22	537
1220	chr1_63546003_C_T_b38	GTEX-14ABY-2026-SM-62LDL	GTEX-14ABY	SKINNS	ENSG00000203965	EFCAB7	-2.22	712
1221	chr1_63546003_C_T_b38	GTEX-14ABY-2126-SM-5QGQZ	GTEX-14ABY	BREAST	ENSG00000203965	EFCAB7	-2.22	385
1222	chr1_63546003_C_T_b38	GTEX-14ABY-3026-SM-664NE	GTEX-14ABY	BRNCHA	ENSG00000203965	EFCAB7	-2.22	997
1223	chr1_63546003_C_T_b38	GTEX-14ABY-3126-SM-664NF	GTEX-14ABY	PTTARY	ENSG00000203965	EFCAB7	-2.22	923
1224	chr1_64768716_C_T_b38	GTEX-1R9PO-2126-SM-E9J4O	GTEX-1R9PO	SKINS	ENSG00000162437	RAVER2	-1.47	2093
1225	chr1_64768716_C_T_b38	GTEX-1R9PO-2426-SM-EVYBS	GTEX-1R9PO	MSCLSK	ENSG00000162437	RAVER2	-1.47	1117
1226	chr1_64768716_C_T_b38	GTEX-1R9PO-2626-SM-E6CPU	GTEX-1R9PO	SLVRYG	ENSG00000162437	RAVER2	-1.47	1875
1227	chr1_64768716_C_T_b38	GTEX-1R9PO-2826-SM-E6CPV	GTEX-1R9PO	BRNCHA	ENSG00000162437	RAVER2	-1.47	2821
1228	chr1_65636440_G_T_b38	GTEX-1A8FM-0326-SM-7SB7R	GTEX-1A8FM	NERVET	ENSG00000116678	LEPR	0.26	7700
1229	chr1_65636440_G_T_b38	GTEX-1A8FM-0726-SM-7DUGK	GTEX-1A8FM	THYROID	ENSG00000116678	LEPR	0.26	4934
1230	chr1_65636440_G_T_b38	GTEX-1A8FM-1226-SM-7IGMD	GTEX-1A8FM	LIVER	ENSG00000116678	LEPR	0.26	14262
1231	chr1_65636440_G_T_b38	GTEX-1A8FM-2326-SM-7MKGC	GTEX-1A8FM	UTERUS	ENSG00000116678	LEPR	0.26	3605
1232	chr1_65636521_C_T_b38	GTEX-131XF-1226-SM-5HL8V	GTEX-131XF	STMACH	ENSG00000116678	LEPR	0.24	4206
1233	chr1_65636521_C_T_b38	GTEX-131XF-2626-SM-5EQ6K	GTEX-131XF	SKINNS	ENSG00000116678	LEPR	0.24	1356
1234	chr1_74204405_C_T_b38	GTEX-1QEPI-0126-SM-EWRMQ	GTEX-1QEPI	SKINS	ENSG00000254685	FPGT	-0.44	1441
1235	chr1_74204405_C_T_b38	GTEX-1QEPI-0226-SM-EWRMR	GTEX-1QEPI	ADPSBQ	ENSG00000254685	FPGT	-0.44	1262
1236	chr1_74204405_C_T_b38	GTEX-1QEPI-0326-SM-EVYBB	GTEX-1QEPI	NERVET	ENSG00000254685	FPGT	-0.44	998
1237	chr1_74204405_C_T_b38	GTEX-1QEPI-0526-SM-E76QF	GTEX-1QEPI	MSCLSK	ENSG00000254685	FPGT	-0.44	452
1238	chr1_74204405_C_T_b38	GTEX-1QEPI-0626-SM-E76QE	GTEX-1QEPI	SLVRYG	ENSG00000254685	FPGT	-0.44	1256
1239	chr1_74204405_C_T_b38	GTEX-1QEPI-0726-SM-E76QG	GTEX-1QEPI	THYROID	ENSG00000254685	FPGT	-0.44	1128
1240	chr1_74204405_C_T_b38	GTEX-1QEPI-0926-SM-DTXF3	GTEX-1QEPI	BREAST	ENSG00000254685	FPGT	-0.44	992
1241	chr1_74204405_C_T_b38	GTEX-1QEPI-1126-SM-E8VN7	GTEX-1QEPI	HRTAA	ENSG00000254685	FPGT	-0.44	963
1242	chr1_74204405_C_T_b38	GTEX-1QEPI-2226-SM-E8VN6	GTEX-1QEPI	ADPVSC	ENSG00000254685	FPGT	-0.44	1032
1243	chr1_74204405_C_T_b38	GTEX-1QEPI-2626-SM-DTXF4	GTEX-1QEPI	SKINNS	ENSG00000254685	FPGT	-0.44	1148
1244	chr1_74204405_C_T_b38	GTEX-1QEPI-2726-SM-DPRZ6	GTEX-1QEPI	OVARY	ENSG00000254685	FPGT	-0.44	750
1245	chr1_74204405_C_T_b38	GTEX-1QEPI-2926-SM-EXOIV	GTEX-1QEPI	PTTARY	ENSG00000254685	FPGT	-0.44	1054
1246	chr1_74571557_C_A_b38	GTEX-1JMQJ-0011-R11a-SM-EXOJY	GTEX-1JMQJ	BRNCHB	ENSG00000178965	ERICH3	-0.38	3855
1247	chr1_74571557_C_A_b38	GTEX-1JMQJ-0011-R5a-SM-EYYXO	GTEX-1JMQJ	BRNCDT	ENSG00000178965	ERICH3	-0.38	1652
1248	chr1_74571557_C_A_b38	GTEX-1JMQJ-0726-SM-CXZJJ	GTEX-1JMQJ	TESTIS	ENSG00000178965	ERICH3	-0.38	9280
1249	chr1_74571557_C_A_b38	GTEX-1JMQJ-2126-SM-CNPPA	GTEX-1JMQJ	LUNG	ENSG00000178965	ERICH3	-0.38	606
1250	chr1_74571557_C_A_b38	GTEX-1JMQJ-2926-SM-D5OV4	GTEX-1JMQJ	PTTARY	ENSG00000178965	ERICH3	-0.38	1872
1251	chr1_74571557_C_A_b38	GTEX-1JMQJ-3126-SM-EV79G	GTEX-1JMQJ	BRNCHA	ENSG00000178965	ERICH3	-0.38	2363
1252	chr1_78635486_T_A_b38	GTEX-1399T-0008-SM-62LDB	GTEX-1399T	FIBRBLS	ENSG00000137959	IFI44L	-0.7	623
1253	chr1_78635486_T_A_b38	GTEX-1399T-0011-R2b-SM-5DUXM	GTEX-1399T	BRNSNG	ENSG00000137959	IFI44L	-0.7	1390
1254	chr1_78635486_T_A_b38	GTEX-1399T-0011-R5b-SM-5IJDK	GTEX-1399T	BRNCDT	ENSG00000137959	IFI44L	-0.7	1049
1255	chr1_78635486_T_A_b38	GTEX-1399T-0011-R8b-SM-5IJD8	GTEX-1399T	BRNHPT	ENSG00000137959	IFI44L	-0.7	1874
1256	chr1_78635486_T_A_b38	GTEX-1399T-0126-SM-5KM15	GTEX-1399T	THYROID	ENSG00000137959	IFI44L	-0.7	1740
1257	chr1_78635486_T_A_b38	GTEX-1399T-0526-SM-5J1NC	GTEX-1399T	ARTAORT	ENSG00000137959	IFI44L	-0.7	883
1258	chr1_78635486_T_A_b38	GTEX-1399T-1226-SM-5P9J5	GTEX-1399T	PRSTTE	ENSG00000137959	IFI44L	-0.7	896
1259	chr1_78635486_T_A_b38	GTEX-1399T-1326-SM-5PNVH	GTEX-1399T	ADPVSC	ENSG00000137959	IFI44L	-0.7	2892
1260	chr1_78635486_T_A_b38	GTEX-1399T-1426-SM-664M8	GTEX-1399T	ESPMSL	ENSG00000137959	IFI44L	-0.7	1510
1261	chr1_78635486_T_A_b38	GTEX-1399T-1526-SM-5P9J6	GTEX-1399T	TESTIS	ENSG00000137959	IFI44L	-0.7	2605
1262	chr1_78635486_T_A_b38	GTEX-1399T-2626-SM-5L3E4	GTEX-1399T	ARTTBL	ENSG00000137959	IFI44L	-0.7	869
1263	chr1_78635486_T_A_b38	GTEX-1399T-2726-SM-5K7XK	GTEX-1399T	ADPSBQ	ENSG00000137959	IFI44L	-0.7	1916
1264	chr1_78635486_T_A_b38	GTEX-1399T-3026-SM-5KLZC	GTEX-1399T	BRNCTXA	ENSG00000137959	IFI44L	-0.7	1195
1265	chr1_78635486_T_A_b38	GTEX-13FTY-0005-SM-5NQ78	GTEX-13FTY	WHLBLD	ENSG00000137959	IFI44L	2.21	4887
1266	chr1_78635486_T_A_b38	GTEX-13FTY-0011-R11a-SM-5IJEA	GTEX-13FTY	BRNCHB	ENSG00000137959	IFI44L	2.21	1608
1267	chr1_78635486_T_A_b38	GTEX-13FTY-0011-R1a-SM-5LZXE	GTEX-13FTY	BRNHPP	ENSG00000137959	IFI44L	2.21	2832
1268	chr1_78635486_T_A_b38	GTEX-13FTY-0011-R9b-SM-5KM2U	GTEX-13FTY	BRNSPC	ENSG00000137959	IFI44L	2.21	1784
1269	chr1_78635486_T_A_b38	GTEX-13FTY-0126-SM-5J2NZ	GTEX-13FTY	LUNG	ENSG00000137959	IFI44L	2.21	11782
1270	chr1_78635486_T_A_b38	GTEX-13FTY-0226-SM-5IJBW	GTEX-13FTY	MSCLSK	ENSG00000137959	IFI44L	2.21	3523
1271	chr1_78635486_T_A_b38	GTEX-13FTY-0326-SM-5L3DN	GTEX-13FTY	NERVET	ENSG00000137959	IFI44L	2.21	7632
1272	chr1_78635486_T_A_b38	GTEX-13FTY-0426-SM-5IJC2	GTEX-13FTY	ARTTBL	ENSG00000137959	IFI44L	2.21	1769
1273	chr1_78635486_T_A_b38	GTEX-13FTY-0526-SM-5L3EV	GTEX-13FTY	SKINS	ENSG00000137959	IFI44L	2.21	2972
1274	chr1_78635486_T_A_b38	GTEX-13FTY-0626-SM-5L3F8	GTEX-13FTY	ADPSBQ	ENSG00000137959	IFI44L	2.21	11236
1275	chr1_78635486_T_A_b38	GTEX-13FTY-0726-SM-5J2OH	GTEX-13FTY	THYROID	ENSG00000137959	IFI44L	2.21	22648
1276	chr1_78635486_T_A_b38	GTEX-13FTY-2126-SM-5IFFB	GTEX-13FTY	SKINNS	ENSG00000137959	IFI44L	2.21	1302
1277	chr1_78635486_T_A_b38	GTEX-13FTY-2226-SM-5J1ND	GTEX-13FTY	BREAST	ENSG00000137959	IFI44L	2.21	7612
1278	chr1_78635486_T_A_b38	GTEX-13FTY-2826-SM-5J2ML	GTEX-13FTY	PTTARY	ENSG00000137959	IFI44L	2.21	4424
1279	chr1_78635486_T_A_b38	GTEX-145MF-0526-SM-5LUA6	GTEX-145MF	ADPSBQ	ENSG00000137959	IFI44L	-0.86	1490
1280	chr1_78635486_T_A_b38	GTEX-145MF-0726-SM-5Q5BT	GTEX-145MF	LUNG	ENSG00000137959	IFI44L	-0.86	1194
1281	chr1_78635486_T_A_b38	GTEX-145MF-1026-SM-5Q5EQ	GTEX-145MF	ADPVSC	ENSG00000137959	IFI44L	-0.86	1459
1282	chr1_78635486_T_A_b38	GTEX-145MF-1526-SM-5LU95	GTEX-145MF	ESPGEJ	ENSG00000137959	IFI44L	-0.86	809
1283	chr1_78635486_T_A_b38	GTEX-145MF-1726-SM-5LU9H	GTEX-145MF	TESTIS	ENSG00000137959	IFI44L	-0.86	1344
1284	chr1_78635486_T_A_b38	GTEX-145MF-2226-SM-7EPIR	GTEX-145MF	BREAST	ENSG00000137959	IFI44L	-0.86	2515
1285	chr1_78635486_T_A_b38	GTEX-16BQI-0008-SM-EAZCC	GTEX-16BQI	FIBRBLS	ENSG00000137959	IFI44L	-0.67	1516
1286	chr1_78635486_T_A_b38	GTEX-16BQI-0526-SM-6PAM8	GTEX-16BQI	ADPSBQ	ENSG00000137959	IFI44L	-0.67	1104
1287	chr1_78635486_T_A_b38	GTEX-16BQI-0626-SM-6PAMS	GTEX-16BQI	NERVET	ENSG00000137959	IFI44L	-0.67	1189
1288	chr1_78635486_T_A_b38	GTEX-16BQI-0726-SM-6LPJZ	GTEX-16BQI	THYROID	ENSG00000137959	IFI44L	-0.67	633
1289	chr1_78635486_T_A_b38	GTEX-16BQI-1026-SM-7KUEA	GTEX-16BQI	BREAST	ENSG00000137959	IFI44L	-0.67	839
1290	chr1_78635486_T_A_b38	GTEX-16BQI-1626-SM-7KULR	GTEX-16BQI	ESPMSL	ENSG00000137959	IFI44L	-0.67	589
1291	chr1_78635486_T_A_b38	GTEX-1I4MK-0002-SM-EZ6M9	GTEX-1I4MK	LCL	ENSG00000137959	IFI44L	-0.36	46789
1292	chr1_78635486_T_A_b38	GTEX-1I4MK-0526-SM-ARL7N	GTEX-1I4MK	ESPMSL	ENSG00000137959	IFI44L	-0.36	1053
1293	chr1_78635486_T_A_b38	GTEX-1I4MK-0826-SM-A9G2J	GTEX-1I4MK	ESPGEJ	ENSG00000137959	IFI44L	-0.36	1672
1294	chr1_78635486_T_A_b38	GTEX-1ICLY-0226-SM-ARL7R	GTEX-1ICLY	ADPSBQ	ENSG00000137959	IFI44L	-0.16	619
1295	chr1_78635486_T_A_b38	GTEX-1ICLY-0926-SM-CM2RJ	GTEX-1ICLY	LUNG	ENSG00000137959	IFI44L	-0.16	629
1296	chr1_78635486_T_A_b38	GTEX-1ICLY-1126-SM-D4P37	GTEX-1ICLY	ARTAORT	ENSG00000137959	IFI44L	-0.16	6042
1297	chr1_78635486_T_A_b38	GTEX-1ICLY-1326-SM-CJI47	GTEX-1ICLY	HRTLV	ENSG00000137959	IFI44L	-0.16	458
1298	chr1_78635486_T_A_b38	GTEX-1ICLY-1426-SM-CJI48	GTEX-1ICLY	ADPVSC	ENSG00000137959	IFI44L	-0.16	810
1299	chr1_78635486_T_A_b38	GTEX-1ICLY-1726-SM-B2LVT	GTEX-1ICLY	BREAST	ENSG00000137959	IFI44L	-0.16	981
1300	chr1_78635486_T_A_b38	GTEX-1S83E-0326-SM-EVYCX	GTEX-1S83E	NERVET	ENSG00000137959	IFI44L	-0.95	716
1301	chr1_78635486_T_A_b38	GTEX-1S83E-0726-SM-EV7B6	GTEX-1S83E	THYROID	ENSG00000137959	IFI44L	-0.95	1154
1302	chr1_78635486_T_A_b38	GTEX-1S83E-1026-SM-EWRO5	GTEX-1S83E	ESPGEJ	ENSG00000137959	IFI44L	-0.95	1910
1303	chr1_78635486_T_A_b38	GTEX-QMRM-0008-SM-447B1	GTEX-QMRM	FIBRBLS	ENSG00000137959	IFI44L	-0.77	1287
1304	chr1_78635486_T_A_b38	GTEX-QMRM-0226-SM-CL55S	GTEX-QMRM	SPLEEN	ENSG00000137959	IFI44L	-0.77	1612
1305	chr1_78635486_T_A_b38	GTEX-QMRM-0426-SM-4R1K2	GTEX-QMRM	ARTCRN	ENSG00000137959	IFI44L	-0.77	2849
1306	chr1_78635486_T_A_b38	GTEX-QMRM-0526-SM-2I5GA	GTEX-QMRM	HRTLV	ENSG00000137959	IFI44L	-0.77	951
1307	chr1_78635486_T_A_b38	GTEX-QMRM-0826-SM-3NB33	GTEX-QMRM	LUNG	ENSG00000137959	IFI44L	-0.77	1811
1308	chr1_78635486_T_A_b38	GTEX-QMRM-1626-SM-D4P1U	GTEX-QMRM	BREAST	ENSG00000137959	IFI44L	-0.77	2278
1309	chr1_78635486_T_A_b38	GTEX-S4Q7-0003-SM-3NM8M	GTEX-S4Q7	LCL	ENSG00000137959	IFI44L	-0.52	36456
1310	chr1_78635486_T_A_b38	GTEX-S4Q7-0008-SM-3NM8A	GTEX-S4Q7	FIBRBLS	ENSG00000137959	IFI44L	-0.52	6048
1311	chr1_78635486_T_A_b38	GTEX-S7SE-0005-SM-2XCEA	GTEX-S7SE	WHLBLD	ENSG00000137959	IFI44L	-0.81	990
1312	chr1_78635486_T_A_b38	GTEX-S7SE-0008-SM-33HB1	GTEX-S7SE	FIBRBLS	ENSG00000137959	IFI44L	-0.81	5760
1313	chr1_78635486_T_A_b38	GTEX-S7SE-0011-R1A-SM-2XCDE	GTEX-S7SE	BRNHPP	ENSG00000137959	IFI44L	-0.81	884
1314	chr1_78635486_T_A_b38	GTEX-S7SE-0011-R6A-SM-2XCD9	GTEX-S7SE	BRNNCC	ENSG00000137959	IFI44L	-0.81	947
1315	chr1_78635486_T_A_b38	GTEX-S7SE-0011-R8A-SM-2XCDG	GTEX-S7SE	BRNHPT	ENSG00000137959	IFI44L	-0.81	999
1316	chr1_78635486_T_A_b38	GTEX-S7SE-0126-SM-2XCD5	GTEX-S7SE	SKINS	ENSG00000137959	IFI44L	-0.81	414
1317	chr1_78635486_T_A_b38	GTEX-S7SE-0226-SM-2XCD4	GTEX-S7SE	ADPSBQ	ENSG00000137959	IFI44L	-0.81	2563
1318	chr1_78635486_T_A_b38	GTEX-S7SE-0526-SM-2XCD8	GTEX-S7SE	ARTTBL	ENSG00000137959	IFI44L	-0.81	566
1319	chr1_78635486_T_A_b38	GTEX-S7SE-0726-SM-2XCD7	GTEX-S7SE	THYROID	ENSG00000137959	IFI44L	-0.81	1697
1320	chr1_78635486_T_A_b38	GTEX-S7SE-0826-SM-4AT4D	GTEX-S7SE	BREAST	ENSG00000137959	IFI44L	-0.81	3743
1321	chr1_78635486_T_A_b38	GTEX-S7SE-0926-SM-2XCD6	GTEX-S7SE	LUNG	ENSG00000137959	IFI44L	-0.81	1516
1322	chr1_78635486_T_A_b38	GTEX-U4B1-0008-SM-4DXUW	GTEX-U4B1	FIBRBLS	ENSG00000137959	IFI44L	-0.15	2076
1323	chr1_78635486_T_A_b38	GTEX-U4B1-0126-SM-4DXSN	GTEX-U4B1	ADRNLG	ENSG00000137959	IFI44L	-0.15	781
1324	chr1_78635486_T_A_b38	GTEX-U4B1-0226-SM-4DXU8	GTEX-U4B1	ARTCRN	ENSG00000137959	IFI44L	-0.15	586
1325	chr1_78635486_T_A_b38	GTEX-U4B1-0526-SM-4DXTK	GTEX-U4B1	SPLEEN	ENSG00000137959	IFI44L	-0.15	1193
1326	chr1_78635486_T_A_b38	GTEX-XBED-0003-SM-47JWP	GTEX-XBED	LCL	ENSG00000137959	IFI44L	2.36	33670
1327	chr1_78635486_T_A_b38	GTEX-XBED-0006-SM-47JXO	GTEX-XBED	WHLBLD	ENSG00000137959	IFI44L	2.36	1664
1328	chr1_78635486_T_A_b38	GTEX-XBED-0008-SM-47JWO	GTEX-XBED	FIBRBLS	ENSG00000137959	IFI44L	2.36	3350
1329	chr1_78635486_T_A_b38	GTEX-XBED-0126-SM-47JY7	GTEX-XBED	THYROID	ENSG00000137959	IFI44L	2.36	5004
1330	chr1_78635486_T_A_b38	GTEX-XBED-0526-SM-47JY3	GTEX-XBED	HRTLV	ENSG00000137959	IFI44L	2.36	1730
1331	chr1_78635486_T_A_b38	GTEX-XBED-0726-SM-4GIAR	GTEX-XBED	ARTAORT	ENSG00000137959	IFI44L	2.36	3191
1332	chr1_78635486_T_A_b38	GTEX-XBED-0926-SM-48TCE	GTEX-XBED	ESPMSL	ENSG00000137959	IFI44L	2.36	1841
1333	chr1_78635486_T_A_b38	GTEX-XBED-1026-SM-48TCB	GTEX-XBED	ESPMCS	ENSG00000137959	IFI44L	2.36	846
1334	chr1_78635486_T_A_b38	GTEX-XBED-1126-SM-48TCF	GTEX-XBED	ESPGEJ	ENSG00000137959	IFI44L	2.36	1755
1335	chr1_78635486_T_A_b38	GTEX-XBED-1326-SM-4AT4F	GTEX-XBED	ADPVSC	ENSG00000137959	IFI44L	2.36	2960
1336	chr1_78635486_T_A_b38	GTEX-XBED-1426-SM-4AT4G	GTEX-XBED	SNTTRM	ENSG00000137959	IFI44L	2.36	1031
1337	chr1_78635486_T_A_b38	GTEX-XBED-1626-SM-47JYN	GTEX-XBED	BREAST	ENSG00000137959	IFI44L	2.36	2989
1338	chr1_78635486_T_A_b38	GTEX-XBED-1726-SM-47JYO	GTEX-XBED	CLNSGM	ENSG00000137959	IFI44L	2.36	679
1339	chr1_78635486_T_A_b38	GTEX-XBED-2326-SM-47JYR	GTEX-XBED	ADPSBQ	ENSG00000137959	IFI44L	2.36	4004
1340	chr1_78635486_T_A_b38	GTEX-XBED-2426-SM-4AT4O	GTEX-XBED	ARTTBL	ENSG00000137959	IFI44L	2.36	1044
1341	chr1_78635486_T_A_b38	GTEX-XBED-2526-SM-47JYD	GTEX-XBED	NERVET	ENSG00000137959	IFI44L	2.36	1922
1342	chr1_78635486_T_A_b38	GTEX-YB5K-0003-SM-4VDSN	GTEX-YB5K	LCL	ENSG00000137959	IFI44L	0	26893
1343	chr1_78635486_T_A_b38	GTEX-YB5K-0008-SM-4VDT8	GTEX-YB5K	FIBRBLS	ENSG00000137959	IFI44L	0	1920
1344	chr1_78635486_T_A_b38	GTEX-YB5K-0526-SM-5LUAS	GTEX-YB5K	THYROID	ENSG00000137959	IFI44L	0	2922
1345	chr1_78635486_T_A_b38	GTEX-YB5K-1926-SM-4VDT4	GTEX-YB5K	SPLEEN	ENSG00000137959	IFI44L	0	2468
1346	chr1_78635486_T_A_b38	GTEX-YB5K-2426-SM-5IFHP	GTEX-YB5K	NERVET	ENSG00000137959	IFI44L	0	784
1347	chr1_78635486_T_A_b38	GTEX-Z93S-0008-SM-4RGM5	GTEX-Z93S	FIBRBLS	ENSG00000137959	IFI44L	-0.79	5920
1348	chr1_78635486_T_A_b38	GTEX-Z93S-0011-R5b-SM-4RGNI	GTEX-Z93S	BRNCDT	ENSG00000137959	IFI44L	-0.79	417
1349	chr1_78635486_T_A_b38	GTEX-Z93S-0226-SM-5HL7R	GTEX-Z93S	ADPSBQ	ENSG00000137959	IFI44L	-0.79	1900
1350	chr1_78635486_T_A_b38	GTEX-Z93S-0326-SM-5HL84	GTEX-Z93S	HRTAA	ENSG00000137959	IFI44L	-0.79	1109
1351	chr1_78635486_T_A_b38	GTEX-Z93S-0526-SM-EVYB4	GTEX-Z93S	THYROID	ENSG00000137959	IFI44L	-0.79	2517
1352	chr1_78635486_T_A_b38	GTEX-Z93S-0826-SM-5HL7Y	GTEX-Z93S	NERVET	ENSG00000137959	IFI44L	-0.79	2511
1353	chr1_78635486_T_A_b38	GTEX-Z93S-2426-SM-5HL8N	GTEX-Z93S	CLNTRN	ENSG00000137959	IFI44L	-0.79	1487
1354	chr1_78635486_T_A_b38	GTEX-Z93S-2626-SM-57WBX	GTEX-Z93S	CLNSGM	ENSG00000137959	IFI44L	-0.79	1292
1355	chr1_78635486_T_A_b38	GTEX-Z93S-3026-SM-5CVMS	GTEX-Z93S	PTTARY	ENSG00000137959	IFI44L	-0.79	1208
1356	chr1_78641497_T_A_b38	GTEX-1LBAC-0226-SM-DHXJZ	GTEX-1LBAC	ADPSBQ	ENSG00000137959	IFI44L	-0.23	1252
1357	chr1_78641497_T_A_b38	GTEX-1LBAC-0426-SM-DKPQJ	GTEX-1LBAC	NERVET	ENSG00000137959	IFI44L	-0.23	1954
1358	chr1_78641497_T_A_b38	GTEX-1LBAC-0526-SM-D3L9S	GTEX-1LBAC	ARTTBL	ENSG00000137959	IFI44L	-0.23	1353
1359	chr1_78641497_T_A_b38	GTEX-1LBAC-0626-SM-D3L9T	GTEX-1LBAC	SLVRYG	ENSG00000137959	IFI44L	-0.23	545
1360	chr1_78641497_T_A_b38	GTEX-1LBAC-0726-SM-D3L9U	GTEX-1LBAC	THYROID	ENSG00000137959	IFI44L	-0.23	2711
1361	chr1_78641497_T_A_b38	GTEX-1LBAC-0926-SM-CXKY9	GTEX-1LBAC	BREAST	ENSG00000137959	IFI44L	-0.23	2022
1362	chr1_78641497_T_A_b38	GTEX-1LBAC-1026-SM-CXKYA	GTEX-1LBAC	ADPVSC	ENSG00000137959	IFI44L	-0.23	1935
1363	chr1_78641497_T_A_b38	GTEX-1LBAC-1126-SM-D3L9V	GTEX-1LBAC	ESPGEJ	ENSG00000137959	IFI44L	-0.23	2448
1364	chr1_78641497_T_A_b38	GTEX-1LBAC-1526-SM-CXZKU	GTEX-1LBAC	SNTTRM	ENSG00000137959	IFI44L	-0.23	1342
1365	chr1_78641497_T_A_b38	GTEX-1LBAC-1726-SM-D3L9W	GTEX-1LBAC	CLNSGM	ENSG00000137959	IFI44L	-0.23	737
1366	chr1_78641497_T_A_b38	GTEX-1LBAC-1926-SM-DHXK2	GTEX-1LBAC	PRSTTE	ENSG00000137959	IFI44L	-0.23	657
1367	chr1_85182871_G_A_b38	GTEX-WOFM-0126-SM-3MJFE	GTEX-WOFM	LUNG	ENSG00000097096	SYDE2	-0.15	573
1368	chr1_85182871_G_A_b38	GTEX-WOFM-1626-SM-3MJFX	GTEX-WOFM	NERVET	ENSG00000097096	SYDE2	-0.15	566
1369	chr1_85182871_G_A_b38	GTEX-WOFM-1726-SM-3MJFA	GTEX-WOFM	ARTTBL	ENSG00000097096	SYDE2	-0.15	365
1370	chr1_85190108_G_A_b38	GTEX-Y5V5-0726-SM-4VBPY	GTEX-Y5V5	HRTAA	ENSG00000097096	SYDE2	-0.71	522
1371	chr1_85190108_G_A_b38	GTEX-Y5V5-0826-SM-4VBQD	GTEX-Y5V5	LUNG	ENSG00000097096	SYDE2	-0.71	489
1372	chr1_85190108_G_A_b38	GTEX-Y5V5-2126-SM-4WWFO	GTEX-Y5V5	BREAST	ENSG00000097096	SYDE2	-0.71	417
1373	chr1_86382304_G_A_b38	GTEX-1R9JW-0126-SM-EAZ4P	GTEX-1R9JW	SPLEEN	ENSG00000122417	ODF2L	-0.39	4897
1374	chr1_86382304_G_A_b38	GTEX-1R9JW-0226-SM-EVR4K	GTEX-1R9JW	THYROID	ENSG00000122417	ODF2L	-0.39	2050
1375	chr1_86382304_G_A_b38	GTEX-1R9JW-0326-SM-EAZ45	GTEX-1R9JW	BREAST	ENSG00000122417	ODF2L	-0.39	1410
1376	chr1_86382304_G_A_b38	GTEX-1R9JW-0526-SM-EWRNK	GTEX-1R9JW	HRTLV	ENSG00000122417	ODF2L	-0.39	765
1377	chr1_86382304_G_A_b38	GTEX-1R9JW-1326-SM-E6CQ7	GTEX-1R9JW	UTERUS	ENSG00000122417	ODF2L	-0.39	2570
1378	chr1_86382304_G_A_b38	GTEX-1R9JW-1426-SM-DTX9K	GTEX-1R9JW	VAGINA	ENSG00000122417	ODF2L	-0.39	1884
1379	chr1_86382304_G_A_b38	GTEX-1R9JW-1526-SM-DPRZK	GTEX-1R9JW	ESPMCS	ENSG00000122417	ODF2L	-0.39	942
1380	chr1_86382304_G_A_b38	GTEX-1R9JW-1926-SM-EVR4J	GTEX-1R9JW	SNTTRM	ENSG00000122417	ODF2L	-0.39	1511
1381	chr1_86382304_G_A_b38	GTEX-1R9JW-2026-SM-EAZ4O	GTEX-1R9JW	CLNTRN	ENSG00000122417	ODF2L	-0.39	2575
1382	chr1_86382304_G_A_b38	GTEX-1R9JW-2126-SM-E76QT	GTEX-1R9JW	CLNSGM	ENSG00000122417	ODF2L	-0.39	1719
1383	chr1_86382304_G_A_b38	GTEX-1R9JW-2226-SM-E8VMS	GTEX-1R9JW	NERVET	ENSG00000122417	ODF2L	-0.39	2004
1384	chr1_86382304_G_A_b38	GTEX-1R9JW-2326-SM-E9J3U	GTEX-1R9JW	ARTTBL	ENSG00000122417	ODF2L	-0.39	884
1385	chr1_86447616_G_T_b38	GTEX-1PFEY-0826-SM-E9U6A	GTEX-1PFEY	ESPMCS	ENSG00000137975	CLCA2	-0.51	14247
1386	chr1_86447616_G_T_b38	GTEX-1PFEY-1526-SM-E76PP	GTEX-1PFEY	SKINS	ENSG00000137975	CLCA2	-0.51	1719
1387	chr1_86572706_C_T_b38	GTEX-1OKEX-1326-SM-E9J2U	GTEX-1OKEX	ESPMCS	ENSG00000016602	CLCA4	-0.58	26599
1388	chr1_86572706_C_T_b38	GTEX-1OKEX-1426-SM-E6CP3	GTEX-1OKEX	ESPMSL	ENSG00000016602	CLCA4	-0.58	622
1389	chr1_86572706_C_T_b38	GTEX-1OKEX-1926-SM-E6CP7	GTEX-1OKEX	TESTIS	ENSG00000016602	CLCA4	-0.58	93
1390	chr1_89013419_G_A_b38	GTEX-13FHP-0226-SM-5K7WD	GTEX-13FHP	ADPSBQ	ENSG00000117226	GBP3	-1.88	1883
1391	chr1_89013419_G_A_b38	GTEX-13FHP-0326-SM-5K7U2	GTEX-13FHP	NERVET	ENSG00000117226	GBP3	-1.88	1559
1392	chr1_89013419_G_A_b38	GTEX-13FHP-0426-SM-5J1O5	GTEX-13FHP	ARTTBL	ENSG00000117226	GBP3	-1.88	961
1393	chr1_89013419_G_A_b38	GTEX-13FHP-0726-SM-5K7YI	GTEX-13FHP	LUNG	ENSG00000117226	GBP3	-1.88	3829
1394	chr1_89013419_G_A_b38	GTEX-13FHP-0826-SM-5K7V5	GTEX-13FHP	HRTAA	ENSG00000117226	GBP3	-1.88	909
1395	chr1_89013419_G_A_b38	GTEX-13FHP-0926-SM-5L3EC	GTEX-13FHP	THYROID	ENSG00000117226	GBP3	-1.88	991
1396	chr1_89013419_G_A_b38	GTEX-13FHP-1126-SM-5IJDO	GTEX-13FHP	ARTCRN	ENSG00000117226	GBP3	-1.88	1834
1397	chr1_89013419_G_A_b38	GTEX-13FHP-1626-SM-5N9FK	GTEX-13FHP	ESPMSL	ENSG00000117226	GBP3	-1.88	1442
1398	chr1_89013419_G_A_b38	GTEX-13FHP-2426-SM-5KLZ5	GTEX-13FHP	CLNTRN	ENSG00000117226	GBP3	-1.88	1632
1399	chr1_89013419_G_A_b38	GTEX-13FHP-3126-SM-5KLYX	GTEX-13FHP	PTTARY	ENSG00000117226	GBP3	-1.88	1598
1400	chr1_89063177_G_A_b38	GTEX-17EUY-0006-SM-7P8SB	GTEX-17EUY	WHLBLD	ENSG00000117228	GBP1	0.36	17619
1401	chr1_89063177_G_A_b38	GTEX-17EUY-0008-SM-EAZB9	GTEX-17EUY	FIBRBLS	ENSG00000117228	GBP1	0.36	2765
1402	chr1_89063177_G_A_b38	GTEX-17EUY-0226-SM-79OKV	GTEX-17EUY	NERVET	ENSG00000117228	GBP1	0.36	1621
1403	chr1_89063177_G_A_b38	GTEX-17EUY-0326-SM-7DUEY	GTEX-17EUY	ARTTBL	ENSG00000117228	GBP1	0.36	1481
1404	chr1_89063177_G_A_b38	GTEX-17EUY-0426-SM-793BD	GTEX-17EUY	SKINS	ENSG00000117228	GBP1	0.36	1184
1405	chr1_89063177_G_A_b38	GTEX-17EUY-0526-SM-7EWDE	GTEX-17EUY	ADPSBQ	ENSG00000117228	GBP1	0.36	1761
1406	chr1_89063177_G_A_b38	GTEX-17EUY-1326-SM-7DHKZ	GTEX-17EUY	ESPMSL	ENSG00000117228	GBP1	0.36	1548
1407	chr1_89063177_G_A_b38	GTEX-17EUY-1426-SM-7938X	GTEX-17EUY	ESPMCS	ENSG00000117228	GBP1	0.36	515
1408	chr1_89063177_G_A_b38	GTEX-17EUY-1526-SM-793CA	GTEX-17EUY	STMACH	ENSG00000117228	GBP1	0.36	4563
1409	chr1_89063177_G_A_b38	GTEX-17EUY-1726-SM-79OK4	GTEX-17EUY	CLNSGM	ENSG00000117228	GBP1	0.36	7564
1410	chr1_89063177_G_A_b38	GTEX-17EUY-1826-SM-7DUEZ	GTEX-17EUY	CLNTRN	ENSG00000117228	GBP1	0.36	10395
1411	chr1_89063177_G_A_b38	GTEX-17EUY-1926-SM-7DUF6	GTEX-17EUY	BREAST	ENSG00000117228	GBP1	0.36	1644
1412	chr1_89063177_G_A_b38	GTEX-17EUY-2026-SM-79OMV	GTEX-17EUY	PRSTTE	ENSG00000117228	GBP1	0.36	1499
1413	chr1_92267936_T_A_b38	GTEX-ZLWG-0004-SM-4WWD5	GTEX-ZLWG	LCL	ENSG00000174842	GLMN	-0.48	534
1414	chr1_92267936_T_A_b38	GTEX-ZLWG-0008-SM-4E3J4	GTEX-ZLWG	FIBRBLS	ENSG00000174842	GLMN	-0.48	381
1415	chr1_92267936_T_A_b38	GTEX-ZLWG-0126-SM-4WWC5	GTEX-ZLWG	ADRNLG	ENSG00000174842	GLMN	-0.48	336
1416	chr1_92267936_T_A_b38	GTEX-ZLWG-0426-SM-4WWFA	GTEX-ZLWG	SPLEEN	ENSG00000174842	GLMN	-0.48	435
1417	chr1_92267936_T_A_b38	GTEX-ZLWG-0526-SM-4WWFB	GTEX-ZLWG	THYROID	ENSG00000174842	GLMN	-0.48	547
1418	chr1_92267936_T_A_b38	GTEX-ZLWG-0826-SM-59888	GTEX-ZLWG	SKINNS	ENSG00000174842	GLMN	-0.48	288
1419	chr1_92267936_T_A_b38	GTEX-ZLWG-0926-SM-4WWC3	GTEX-ZLWG	OVARY	ENSG00000174842	GLMN	-0.48	405
1420	chr1_92267936_T_A_b38	GTEX-ZLWG-1226-SM-4WWFS	GTEX-ZLWG	ESPMSL	ENSG00000174842	GLMN	-0.48	333
1421	chr1_92267936_T_A_b38	GTEX-ZLWG-1426-SM-DO11C	GTEX-ZLWG	ESPGEJ	ENSG00000174842	GLMN	-0.48	522
1422	chr1_92267936_T_A_b38	GTEX-ZLWG-1626-SM-DNZZ1	GTEX-ZLWG	SNTTRM	ENSG00000174842	GLMN	-0.48	489
1423	chr1_92267936_T_A_b38	GTEX-ZLWG-1826-SM-DO11I	GTEX-ZLWG	CLNSGM	ENSG00000174842	GLMN	-0.48	427
1424	chr1_92267936_T_A_b38	GTEX-ZLWG-2026-SM-DO11F	GTEX-ZLWG	SLVRYG	ENSG00000174842	GLMN	-0.48	343
1425	chr1_92267936_T_A_b38	GTEX-ZLWG-2226-SM-DO92V	GTEX-ZLWG	ADPSBQ	ENSG00000174842	GLMN	-0.48	279
1426	chr1_93576102_C_A_b38	GTEX-15RJ7-0008-SM-EAZCD	GTEX-15RJ7	FIBRBLS	ENSG00000137936	BCAR3	-1.65	1682
1427	chr1_93576102_C_A_b38	GTEX-15RJ7-0126-SM-6LPJN	GTEX-15RJ7	SPLEEN	ENSG00000137936	BCAR3	-1.65	471
1428	chr1_93576102_C_A_b38	GTEX-15RJ7-0226-SM-7KUMN	GTEX-15RJ7	HRTLV	ENSG00000137936	BCAR3	-1.65	1618
1429	chr1_93576102_C_A_b38	GTEX-15RJ7-0326-SM-6M47H	GTEX-15RJ7	THYROID	ENSG00000137936	BCAR3	-1.65	751
1430	chr1_93576102_C_A_b38	GTEX-15RJ7-0526-SM-6PANP	GTEX-15RJ7	ARTCRN	ENSG00000137936	BCAR3	-1.65	1066
1431	chr1_93576102_C_A_b38	GTEX-15RJ7-0626-SM-6M47V	GTEX-15RJ7	LUNG	ENSG00000137936	BCAR3	-1.65	729
1432	chr1_93576102_C_A_b38	GTEX-15RJ7-0926-SM-6LPJO	GTEX-15RJ7	ESPMCS	ENSG00000137936	BCAR3	-1.65	282
1433	chr1_93576102_C_A_b38	GTEX-15RJ7-1726-SM-6PAL3	GTEX-15RJ7	CLNSGM	ENSG00000137936	BCAR3	-1.65	686
1434	chr1_93576102_C_A_b38	GTEX-15RJ7-1826-SM-7KUMJ	GTEX-15RJ7	TESTIS	ENSG00000137936	BCAR3	-1.65	1573
1435	chr1_93576102_C_A_b38	GTEX-15RJ7-2026-SM-6LPJ4	GTEX-15RJ7	LIVER	ENSG00000137936	BCAR3	-1.65	656
1436	chr1_93576102_C_A_b38	GTEX-15RJ7-2126-SM-6PAMD	GTEX-15RJ7	SKINNS	ENSG00000137936	BCAR3	-1.65	1114
1437	chr1_93576102_C_A_b38	GTEX-15RJ7-2426-SM-6M48L	GTEX-15RJ7	MSCLSK	ENSG00000137936	BCAR3	-1.65	550
1438	chr1_93592289_C_T_b38	GTEX-1OJC4-0011-R6a-SM-EXOIM	GTEX-1OJC4	BRNNCC	ENSG00000137936	BCAR3	-0.92	1007
1439	chr1_93592289_C_T_b38	GTEX-1OJC4-0011-R7a-SM-EYYX4	GTEX-1OJC4	BRNPTM	ENSG00000137936	BCAR3	-0.92	854
1440	chr1_93592289_C_T_b38	GTEX-1OJC4-0126-SM-E9J2E	GTEX-1OJC4	SKINS	ENSG00000137936	BCAR3	-0.92	1929
1441	chr1_93592289_C_T_b38	GTEX-1OJC4-0226-SM-E9J4U	GTEX-1OJC4	NERVET	ENSG00000137936	BCAR3	-0.92	1786
1442	chr1_93592289_C_T_b38	GTEX-1OJC4-0526-SM-E6CQV	GTEX-1OJC4	THYROID	ENSG00000137936	BCAR3	-0.92	893
1443	chr1_93592289_C_T_b38	GTEX-1OJC4-0626-SM-DTXEY	GTEX-1OJC4	LUNG	ENSG00000137936	BCAR3	-0.92	1279
1444	chr1_93592289_C_T_b38	GTEX-1OJC4-1726-SM-EXUSV	GTEX-1OJC4	ADPSBQ	ENSG00000137936	BCAR3	-0.92	1612
1445	chr1_93592289_C_T_b38	GTEX-1OJC4-2026-SM-E6CQW	GTEX-1OJC4	OVARY	ENSG00000137936	BCAR3	-0.92	750
1446	chr1_93592289_C_T_b38	GTEX-1OJC4-2326-SM-DTXA5	GTEX-1OJC4	KDNCTX	ENSG00000137936	BCAR3	-0.92	1635
1447	chr1_93592289_C_T_b38	GTEX-1OJC4-2726-SM-E76PJ	GTEX-1OJC4	SKINNS	ENSG00000137936	BCAR3	-0.92	1867
1448	chr1_93592289_C_T_b38	GTEX-1OJC4-2826-SM-E6CQX	GTEX-1OJC4	BRNCTXA	ENSG00000137936	BCAR3	-0.92	992
1449	chr1_93592289_C_T_b38	GTEX-1OJC4-3126-SM-EXOJK	GTEX-1OJC4	SLVRYG	ENSG00000137936	BCAR3	-0.92	815
1450	chr1_93872230_G_A_b38	GTEX-11NSD-0008-SM-5Q5BC	GTEX-11NSD	FIBRBLS	ENSG00000067334	DNTTIP2	-4.29	3785
1451	chr1_93872230_G_A_b38	GTEX-11NSD-0126-SM-5987F	GTEX-11NSD	THYROID	ENSG00000067334	DNTTIP2	-4.29	1543
1452	chr1_93872230_G_A_b38	GTEX-11NSD-0226-SM-5A5LR	GTEX-11NSD	ADRNLG	ENSG00000067334	DNTTIP2	-4.29	1635
1453	chr1_93872230_G_A_b38	GTEX-11NSD-0326-SM-5A5LS	GTEX-11NSD	LUNG	ENSG00000067334	DNTTIP2	-4.29	1498
1454	chr1_93872230_G_A_b38	GTEX-11NSD-0426-SM-5N9CR	GTEX-11NSD	SPLEEN	ENSG00000067334	DNTTIP2	-4.29	2008
1455	chr1_93872230_G_A_b38	GTEX-11NSD-0526-SM-5A5LT	GTEX-11NSD	PNCREAS	ENSG00000067334	DNTTIP2	-4.29	772
1456	chr1_93872230_G_A_b38	GTEX-11NSD-0626-SM-5A5LU	GTEX-11NSD	SKINNS	ENSG00000067334	DNTTIP2	-4.29	1193
1457	chr1_93872230_G_A_b38	GTEX-11NSD-0826-SM-5986S	GTEX-11NSD	PRSTTE	ENSG00000067334	DNTTIP2	-4.29	1274
1458	chr1_93872230_G_A_b38	GTEX-11NSD-0926-SM-5N9DR	GTEX-11NSD	BREAST	ENSG00000067334	DNTTIP2	-4.29	1688
1459	chr1_93872230_G_A_b38	GTEX-11NSD-1026-SM-5N9BE	GTEX-11NSD	TESTIS	ENSG00000067334	DNTTIP2	-4.29	2215
1460	chr1_93872230_G_A_b38	GTEX-11NSD-1126-SM-5N9BQ	GTEX-11NSD	ESPMCS	ENSG00000067334	DNTTIP2	-4.29	2196
1461	chr1_93872230_G_A_b38	GTEX-11NSD-1226-SM-5986Q	GTEX-11NSD	ESPMSL	ENSG00000067334	DNTTIP2	-4.29	1540
1462	chr1_93872230_G_A_b38	GTEX-11NSD-1426-SM-5HL67	GTEX-11NSD	STMACH	ENSG00000067334	DNTTIP2	-4.29	522
1463	chr1_93872230_G_A_b38	GTEX-11NSD-1626-SM-5986U	GTEX-11NSD	CLNTRN	ENSG00000067334	DNTTIP2	-4.29	1405
1464	chr1_93872230_G_A_b38	GTEX-11NSD-1726-SM-5N9C3	GTEX-11NSD	SNTTRM	ENSG00000067334	DNTTIP2	-4.29	1547
1465	chr1_93872230_G_A_b38	GTEX-11NSD-1826-SM-5N9CF	GTEX-11NSD	NERVET	ENSG00000067334	DNTTIP2	-4.29	2313
1466	chr1_93872230_G_A_b38	GTEX-11NSD-2026-SM-5HL5U	GTEX-11NSD	MSCLSK	ENSG00000067334	DNTTIP2	-4.29	2154
1467	chr1_93872230_G_A_b38	GTEX-11NSD-2226-SM-5986V	GTEX-11NSD	SKINS	ENSG00000067334	DNTTIP2	-4.29	1660
1468	chr1_94837808_C_T_b38	GTEX-12696-0126-SM-5EQ4L	GTEX-12696	SKINNS	ENSG00000143036	SLC44A3	-1.33	478
1469	chr1_94837808_C_T_b38	GTEX-12696-0926-SM-5FQTV	GTEX-12696	KDNCTX	ENSG00000143036	SLC44A3	-1.33	766
1470	chr1_94837808_C_T_b38	GTEX-12696-1326-SM-5FQTJ	GTEX-12696	ESPMCS	ENSG00000143036	SLC44A3	-1.33	494
1471	chr1_94837808_C_T_b38	GTEX-12696-3126-SM-5FQUX	GTEX-12696	PTTARY	ENSG00000143036	SLC44A3	-1.33	885
1472	chr1_103537477_C_T_b38	GTEX-1477Z-0011-R3b-SM-5PNX9	GTEX-1477Z	BRNACC	ENSG00000185946	RNPC3	-0.35	651
1473	chr1_103537477_C_T_b38	GTEX-1477Z-0011-R5b-SM-5PNUO	GTEX-1477Z	BRNCDT	ENSG00000185946	RNPC3	-0.35	382
1474	chr1_103537477_C_T_b38	GTEX-1477Z-0011-R8b-SM-5S2RG	GTEX-1477Z	BRNHPT	ENSG00000185946	RNPC3	-0.35	508
1475	chr1_103537477_C_T_b38	GTEX-1477Z-0226-SM-5TDCI	GTEX-1477Z	THYROID	ENSG00000185946	RNPC3	-0.35	10622
1476	chr1_103537477_C_T_b38	GTEX-1477Z-0326-SM-7IGLA	GTEX-1477Z	SKINNS	ENSG00000185946	RNPC3	-0.35	2388
1477	chr1_103537477_C_T_b38	GTEX-1477Z-0626-SM-5NQB7	GTEX-1477Z	LUNG	ENSG00000185946	RNPC3	-0.35	2081
1478	chr1_103537477_C_T_b38	GTEX-1477Z-1126-SM-5P9GK	GTEX-1477Z	HRTAA	ENSG00000185946	RNPC3	-0.35	2708
1479	chr1_103537477_C_T_b38	GTEX-1477Z-1526-SM-5SI9V	GTEX-1477Z	NERVET	ENSG00000185946	RNPC3	-0.35	3484
1480	chr1_103537477_C_T_b38	GTEX-1477Z-1626-SM-5SIA8	GTEX-1477Z	MSCLSK	ENSG00000185946	RNPC3	-0.35	2830
1481	chr1_103537477_C_T_b38	GTEX-1477Z-2126-SM-5Q5CM	GTEX-1477Z	CLNSGM	ENSG00000185946	RNPC3	-0.35	2854
1482	chr1_103537477_C_T_b38	GTEX-1477Z-2226-SM-5QGPG	GTEX-1477Z	PRSTTE	ENSG00000185946	RNPC3	-0.35	1634
1483	chr1_103537477_C_T_b38	GTEX-1477Z-2826-SM-5SI9J	GTEX-1477Z	PTTARY	ENSG00000185946	RNPC3	-0.35	1756
1484	chr1_108635126_T_A_b38	GTEX-1F75W-0008-SM-EAZCU	GTEX-1F75W	FIBRBLS	ENSG00000162636	FAM102B	0.27	694
1485	chr1_108635126_T_A_b38	GTEX-1F75W-0011-R10b-SM-ARU7Z	GTEX-1F75W	BRNCTXB	ENSG00000162636	FAM102B	0.27	2229
1486	chr1_108635126_T_A_b38	GTEX-1F75W-0011-R11b-SM-AHZ34	GTEX-1F75W	BRNCHB	ENSG00000162636	FAM102B	0.27	4490
1487	chr1_108635126_T_A_b38	GTEX-1F75W-0226-SM-9JGGP	GTEX-1F75W	ADPSBQ	ENSG00000162636	FAM102B	0.27	5390
1488	chr1_108635126_T_A_b38	GTEX-1F75W-0426-SM-9MQKG	GTEX-1F75W	NERVET	ENSG00000162636	FAM102B	0.27	1656
1489	chr1_108635126_T_A_b38	GTEX-1F75W-0626-SM-7PC13	GTEX-1F75W	LUNG	ENSG00000162636	FAM102B	0.27	2489
1490	chr1_108635126_T_A_b38	GTEX-1F75W-2126-SM-7RHIA	GTEX-1F75W	CLNSGM	ENSG00000162636	FAM102B	0.27	3371
1491	chr1_108635126_T_A_b38	GTEX-1F75W-2726-SM-7SB8H	GTEX-1F75W	SKINNS	ENSG00000162636	FAM102B	0.27	1476
1492	chr1_108635126_T_A_b38	GTEX-1F75W-3126-SM-7P8SJ	GTEX-1F75W	BRNCHA	ENSG00000162636	FAM102B	0.27	2290
1493	chr1_109296338_G_A_b38	GTEX-13N1W-0011-R1b-SM-5MR4T	GTEX-13N1W	BRNHPP	ENSG00000221986	MYBPHL	-0.04	246
1494	chr1_109296338_G_A_b38	GTEX-13N1W-0926-SM-5MR36	GTEX-13N1W	HRTAA	ENSG00000221986	MYBPHL	-0.04	3574
1495	chr1_109494595_G_A_b38	GTEX-1QCLY-0226-SM-EWRNH	GTEX-1QCLY	SKINNS	ENSG00000174151	CYB561D1	1.03	5232
1496	chr1_109494595_G_A_b38	GTEX-1QCLY-0326-SM-E8VOG	GTEX-1QCLY	SKINS	ENSG00000174151	CYB561D1	1.03	5460
1497	chr1_109494595_G_A_b38	GTEX-1QCLY-0426-SM-E8VOH	GTEX-1QCLY	MSCLSK	ENSG00000174151	CYB561D1	1.03	1670
1498	chr1_109494595_G_A_b38	GTEX-1QCLY-1126-SM-EAZ4J	GTEX-1QCLY	STMACH	ENSG00000174151	CYB561D1	1.03	1495
1499	chr1_109494595_G_A_b38	GTEX-1QCLY-1526-SM-DPRXX	GTEX-1QCLY	ESPMCS	ENSG00000174151	CYB561D1	1.03	1276
1500	chr1_109717382_C_T_b38	GTEX-WQUQ-0008-SM-4OOT1	GTEX-WQUQ	FIBRBLS	ENSG00000134201	GSTM5	0.13	296
1501	chr1_109717382_C_T_b38	GTEX-WQUQ-0126-SM-4OOSS	GTEX-WQUQ	ADRNLG	ENSG00000134201	GSTM5	0.13	261
1502	chr1_109717382_C_T_b38	GTEX-WQUQ-0326-SM-EWRM7	GTEX-WQUQ	TESTIS	ENSG00000134201	GSTM5	0.13	691
1503	chr1_109717382_C_T_b38	GTEX-WQUQ-0426-SM-3MJFU	GTEX-WQUQ	SKINS	ENSG00000134201	GSTM5	0.13	467
1504	chr1_109717382_C_T_b38	GTEX-WQUQ-1326-SM-3MJFF	GTEX-WQUQ	HRTAA	ENSG00000134201	GSTM5	0.13	1003
1505	chr1_109717382_C_T_b38	GTEX-WQUQ-1426-SM-3MJFD	GTEX-WQUQ	HRTLV	ENSG00000134201	GSTM5	0.13	214
1506	chr1_109717382_C_T_b38	GTEX-WQUQ-1526-SM-4OOSM	GTEX-WQUQ	ARTAORT	ENSG00000134201	GSTM5	0.13	263
1507	chr1_109717382_C_T_b38	GTEX-WQUQ-1626-SM-4OOSH	GTEX-WQUQ	ESPMCS	ENSG00000134201	GSTM5	0.13	359
1508	chr1_109717382_C_T_b38	GTEX-WQUQ-1826-SM-4OOSD	GTEX-WQUQ	ESPGEJ	ENSG00000134201	GSTM5	0.13	1382
1509	chr1_109717382_C_T_b38	GTEX-WQUQ-2126-SM-4OOSO	GTEX-WQUQ	PNCREAS	ENSG00000134201	GSTM5	0.13	329
1510	chr1_109717382_C_T_b38	GTEX-WQUQ-2426-SM-4MVNW	GTEX-WQUQ	SNTTRM	ENSG00000134201	GSTM5	0.13	541
1511	chr1_109717382_C_T_b38	GTEX-WQUQ-2526-SM-4MVNO	GTEX-WQUQ	CLNTRN	ENSG00000134201	GSTM5	0.13	798
1512	chr1_109717382_C_T_b38	GTEX-WQUQ-2626-SM-4MVNP	GTEX-WQUQ	CLNSGM	ENSG00000134201	GSTM5	0.13	458
1513	chr1_111314579_G_A_b38	GTEX-WH7G-0002-SM-4LVN9	GTEX-WH7G	LCL	ENSG00000134216	CHIA	-0.62	116
1514	chr1_111314579_G_A_b38	GTEX-WH7G-0726-SM-3NMBM	GTEX-WH7G	LUNG	ENSG00000134216	CHIA	-0.62	171
1515	chr1_117120939_G_T_b38	GTEX-11ZU8-0008-SM-5S2VO	GTEX-11ZU8	FIBRBLS	ENSG00000134253	TRIM45	0	431
1516	chr1_117120939_G_T_b38	GTEX-11ZU8-0126-SM-5EQ58	GTEX-11ZU8	SKINNS	ENSG00000134253	TRIM45	0	462
1517	chr1_117120939_G_T_b38	GTEX-11ZU8-1126-SM-5EQ5K	GTEX-11ZU8	CLNSGM	ENSG00000134253	TRIM45	0	747
1518	chr1_117120939_G_T_b38	GTEX-11ZU8-2326-SM-5EQMJ	GTEX-11ZU8	MSCLSK	ENSG00000134253	TRIM45	0	1672
1519	chr1_117120939_G_T_b38	GTEX-11ZU8-2426-SM-5EQMV	GTEX-11ZU8	ADPSBQ	ENSG00000134253	TRIM45	0	292
1520	chr1_117120939_G_T_b38	GTEX-11ZU8-2526-SM-5EQKI	GTEX-11ZU8	SKINS	ENSG00000134253	TRIM45	0	897
1521	chr1_117120939_G_T_b38	GTEX-11ZU8-2626-SM-5EQLL	GTEX-11ZU8	NERVET	ENSG00000134253	TRIM45	0	1573
1522	chr1_117120939_G_T_b38	GTEX-145LU-0011-R10a-SM-5PNWJ	GTEX-145LU	BRNCTXB	ENSG00000134253	TRIM45	0.25	383
1523	chr1_117120939_G_T_b38	GTEX-145LU-0011-R3a-SM-5P9K2	GTEX-145LU	BRNACC	ENSG00000134253	TRIM45	0.25	599
1524	chr1_117120939_G_T_b38	GTEX-145LU-0011-R8b-SM-5PNZG	GTEX-145LU	BRNHPT	ENSG00000134253	TRIM45	0.25	585
1525	chr1_117120939_G_T_b38	GTEX-145LU-0011-R9b-SM-5SI66	GTEX-145LU	BRNSPC	ENSG00000134253	TRIM45	0.25	779
1526	chr1_117120939_G_T_b38	GTEX-145LU-0126-SM-5TDCB	GTEX-145LU	SKINS	ENSG00000134253	TRIM45	0.25	795
1527	chr1_117120939_G_T_b38	GTEX-145LU-0426-SM-5O9AH	GTEX-145LU	THYROID	ENSG00000134253	TRIM45	0.25	2307
1528	chr1_117120939_G_T_b38	GTEX-145LU-0526-SM-5O9AT	GTEX-145LU	LUNG	ENSG00000134253	TRIM45	0.25	212
1529	chr1_117120939_G_T_b38	GTEX-145LU-0726-SM-5QGP2	GTEX-145LU	NERVET	ENSG00000134253	TRIM45	0.25	1425
1530	chr1_117120939_G_T_b38	GTEX-145LU-0826-SM-79OJJ	GTEX-145LU	ARTTBL	ENSG00000134253	TRIM45	0.25	438
1531	chr1_117120939_G_T_b38	GTEX-145LU-0926-SM-79OJL	GTEX-145LU	ESPMCS	ENSG00000134253	TRIM45	0.25	319
1532	chr1_117120939_G_T_b38	GTEX-145LU-1226-SM-5LU9B	GTEX-145LU	ADPVSC	ENSG00000134253	TRIM45	0.25	662
1533	chr1_117120939_G_T_b38	GTEX-145LU-1926-SM-79OJN	GTEX-145LU	SKINNS	ENSG00000134253	TRIM45	0.25	647
1534	chr1_117120939_G_T_b38	GTEX-145LU-2026-SM-5Q5E8	GTEX-145LU	MSCLSK	ENSG00000134253	TRIM45	0.25	1549
1535	chr1_117120939_G_T_b38	GTEX-145LU-2126-SM-5Q5E9	GTEX-145LU	PRSTTE	ENSG00000134253	TRIM45	0.25	3918
1536	chr1_117120939_G_T_b38	GTEX-145LU-2826-SM-5TDD1	GTEX-145LU	PTTARY	ENSG00000134253	TRIM45	0.25	1468
1537	chr1_117120939_G_T_b38	GTEX-1B8SG-0008-SM-EXOHS	GTEX-1B8SG	FIBRBLS	ENSG00000134253	TRIM45	-0.71	499
1538	chr1_117120939_G_T_b38	GTEX-1B8SG-0011-R2b-SM-79OOT	GTEX-1B8SG	BRNSNG	ENSG00000134253	TRIM45	-0.71	331
1539	chr1_117120939_G_T_b38	GTEX-1B8SG-0126-SM-73KZ3	GTEX-1B8SG	SKINS	ENSG00000134253	TRIM45	-0.71	395
1540	chr1_117120939_G_T_b38	GTEX-1B8SG-0326-SM-73KXW	GTEX-1B8SG	MSCLSK	ENSG00000134253	TRIM45	-0.71	1031
1541	chr1_117120939_G_T_b38	GTEX-1B8SG-0426-SM-73KY9	GTEX-1B8SG	NERVET	ENSG00000134253	TRIM45	-0.71	1467
1542	chr1_117120939_G_T_b38	GTEX-1B8SG-0526-SM-73KWP	GTEX-1B8SG	ARTTBL	ENSG00000134253	TRIM45	-0.71	339
1543	chr1_117120939_G_T_b38	GTEX-1B8SG-0626-SM-79OL3	GTEX-1B8SG	ARTAORT	ENSG00000134253	TRIM45	-0.71	421
1544	chr1_117120939_G_T_b38	GTEX-1B8SG-0726-SM-79ONS	GTEX-1B8SG	HRTAA	ENSG00000134253	TRIM45	-0.71	2022
1545	chr1_117120939_G_T_b38	GTEX-1B8SG-0826-SM-7EWF7	GTEX-1B8SG	HRTLV	ENSG00000134253	TRIM45	-0.71	316
1546	chr1_117120939_G_T_b38	GTEX-1B8SG-0926-SM-73KV6	GTEX-1B8SG	ARTCRN	ENSG00000134253	TRIM45	-0.71	698
1547	chr1_117120939_G_T_b38	GTEX-1B8SG-1126-SM-7IGMT	GTEX-1B8SG	THYROID	ENSG00000134253	TRIM45	-0.71	2242
1548	chr1_117120939_G_T_b38	GTEX-1B8SG-1226-SM-7IGPF	GTEX-1B8SG	BREAST	ENSG00000134253	TRIM45	-0.71	1106
1549	chr1_117120939_G_T_b38	GTEX-1B8SG-1826-SM-731F3	GTEX-1B8SG	PTTARY	ENSG00000134253	TRIM45	-0.71	1981
1550	chr1_117120939_G_T_b38	GTEX-1B8SG-1926-SM-73KUB	GTEX-1B8SG	BRNCHA	ENSG00000134253	TRIM45	-0.71	384
1551	chr1_117120939_G_T_b38	GTEX-QDVN-0008-SM-48U2D	GTEX-QDVN	FIBRBLS	ENSG00000134253	TRIM45	-0.36	497
1552	chr1_117120939_G_T_b38	GTEX-QDVN-0226-SM-48TZ9	GTEX-QDVN	ARTAORT	ENSG00000134253	TRIM45	-0.36	284
1553	chr1_117120939_G_T_b38	GTEX-QDVN-0326-SM-2I3FS	GTEX-QDVN	HRTLV	ENSG00000134253	TRIM45	-0.36	308
1554	chr1_117120939_G_T_b38	GTEX-QDVN-0426-SM-48TZ6	GTEX-QDVN	ADRNLG	ENSG00000134253	TRIM45	-0.36	544
1555	chr1_117120939_G_T_b38	GTEX-QDVN-0626-SM-2I3FP	GTEX-QDVN	THYROID	ENSG00000134253	TRIM45	-0.36	1081
1556	chr1_117120939_G_T_b38	GTEX-QDVN-0726-SM-4B64L	GTEX-QDVN	LUNG	ENSG00000134253	TRIM45	-0.36	265
1557	chr1_117120939_G_T_b38	GTEX-QDVN-0926-SM-2I5GL	GTEX-QDVN	PNCREAS	ENSG00000134253	TRIM45	-0.36	1290
1558	chr1_117120939_G_T_b38	GTEX-QDVN-1026-SM-48TZA	GTEX-QDVN	ESPMCS	ENSG00000134253	TRIM45	-0.36	326
1559	chr1_117120939_G_T_b38	GTEX-QDVN-1226-SM-48TZ5	GTEX-QDVN	STMACH	ENSG00000134253	TRIM45	-0.36	497
1560	chr1_117120939_G_T_b38	GTEX-QDVN-1326-SM-48TZ3	GTEX-QDVN	CLNTRN	ENSG00000134253	TRIM45	-0.36	258
1561	chr1_117120939_G_T_b38	GTEX-QDVN-2126-SM-33HBS	GTEX-QDVN	ADPSBQ	ENSG00000134253	TRIM45	-0.36	439
1562	chr1_117120939_G_T_b38	GTEX-QDVN-2226-SM-2S1PM	GTEX-QDVN	NERVET	ENSG00000134253	TRIM45	-0.36	421
1563	chr1_117120939_G_T_b38	GTEX-QDVN-2426-SM-2S1Q4	GTEX-QDVN	MSCLSK	ENSG00000134253	TRIM45	-0.36	482
1564	chr1_144437964_T_A_b38	GTEX-15SKB-0008-SM-EAZ36	GTEX-15SKB	FIBRBLS	ENSG00000266338	NBPF15	-0.45	2471
1565	chr1_144437964_T_A_b38	GTEX-15SKB-0326-SM-6M477	GTEX-15SKB	TESTIS	ENSG00000266338	NBPF15	-0.45	671
1566	chr1_144437964_T_A_b38	GTEX-15SKB-0426-SM-6PALQ	GTEX-15SKB	NERVET	ENSG00000266338	NBPF15	-0.45	2576
1567	chr1_144437964_T_A_b38	GTEX-15SKB-0526-SM-6PAMP	GTEX-15SKB	ARTTBL	ENSG00000266338	NBPF15	-0.45	2618
1568	chr1_144437964_T_A_b38	GTEX-15SKB-0826-SM-7KUFB	GTEX-15SKB	LUNG	ENSG00000266338	NBPF15	-0.45	3165
1569	chr1_144437964_T_A_b38	GTEX-15SKB-0926-SM-7KUFC	GTEX-15SKB	HRTAA	ENSG00000266338	NBPF15	-0.45	912
1570	chr1_144437964_T_A_b38	GTEX-15SKB-1626-SM-6PAL6	GTEX-15SKB	ADPVSC	ENSG00000266338	NBPF15	-0.45	3196
1571	chr1_144437964_T_A_b38	GTEX-15SKB-2826-SM-6PAMH	GTEX-15SKB	SKINNS	ENSG00000266338	NBPF15	-0.45	635
1572	chr1_144439949_C_A_b38	GTEX-13QIC-0011-R10a-SM-5O9C7	GTEX-13QIC	BRNCTXB	ENSG00000266338	NBPF15	0.63	908
1573	chr1_144439949_C_A_b38	GTEX-13QIC-0011-R11b-SM-5O9BU	GTEX-13QIC	BRNCHB	ENSG00000266338	NBPF15	0.63	4561
1574	chr1_144439949_C_A_b38	GTEX-13QIC-0011-R1a-SM-5O9CJ	GTEX-13QIC	BRNHPP	ENSG00000266338	NBPF15	0.63	414
1575	chr1_144439949_C_A_b38	GTEX-13QIC-0011-R3a-SM-5P9HT	GTEX-13QIC	BRNACC	ENSG00000266338	NBPF15	0.63	548
1576	chr1_144439949_C_A_b38	GTEX-13QIC-0011-R8b-SM-5O9CV	GTEX-13QIC	BRNHPT	ENSG00000266338	NBPF15	0.63	1228
1577	chr1_144439949_C_A_b38	GTEX-13QIC-1226-SM-5K7YR	GTEX-13QIC	MSCLSK	ENSG00000266338	NBPF15	0.63	249
1578	chr1_144439949_C_A_b38	GTEX-13QIC-1426-SM-5LU4V	GTEX-13QIC	NERVET	ENSG00000266338	NBPF15	0.63	1555
1579	chr1_144439949_C_A_b38	GTEX-13QIC-1526-SM-5IJFL	GTEX-13QIC	OVARY	ENSG00000266338	NBPF15	0.63	2354
1580	chr1_144439949_C_A_b38	GTEX-13QIC-1626-SM-5K7TZ	GTEX-13QIC	ARTTBL	ENSG00000266338	NBPF15	0.63	1129
1581	chr1_144439949_C_A_b38	GTEX-13QIC-1826-SM-5J1MY	GTEX-13QIC	VAGINA	ENSG00000266338	NBPF15	0.63	2509
1582	chr1_144439949_C_A_b38	GTEX-13QIC-2026-SM-5N9G9	GTEX-13QIC	ESPGEJ	ENSG00000266338	NBPF15	0.63	2409
1583	chr1_144439949_C_A_b38	GTEX-13QIC-2326-SM-5LU5N	GTEX-13QIC	BREAST	ENSG00000266338	NBPF15	0.63	1812
1584	chr1_144439949_C_A_b38	GTEX-13QIC-2926-SM-5J2NF	GTEX-13QIC	BRNCTXA	ENSG00000266338	NBPF15	0.63	604
1585	chr1_144439949_C_A_b38	GTEX-13QIC-3026-SM-5LU58	GTEX-13QIC	BRNCHA	ENSG00000266338	NBPF15	0.63	3959
1586	chr1_145871999_G_A_b38	GTEX-N7MS-0011-R10A-SM-2HMJK	GTEX-N7MS	BRNCTXB	ENSG00000198483	ANKRD35	-2.03	1003
1587	chr1_145871999_G_A_b38	GTEX-N7MS-0011-R11A-SM-2HMJS	GTEX-N7MS	BRNCHB	ENSG00000198483	ANKRD35	-2.03	1847
1588	chr1_145871999_G_A_b38	GTEX-N7MS-0011-R1a-SM-2HMJG	GTEX-N7MS	BRNHPP	ENSG00000198483	ANKRD35	-2.03	525
1589	chr1_145871999_G_A_b38	GTEX-N7MS-0011-R2a-SM-2HML6	GTEX-N7MS	BRNSNG	ENSG00000198483	ANKRD35	-2.03	455
1590	chr1_145871999_G_A_b38	GTEX-N7MS-0011-R3a-SM-33HC6	GTEX-N7MS	BRNACC	ENSG00000198483	ANKRD35	-2.03	912
1591	chr1_145871999_G_A_b38	GTEX-N7MS-0011-R4a-SM-2HMKW	GTEX-N7MS	BRNAMY	ENSG00000198483	ANKRD35	-2.03	383
1592	chr1_145871999_G_A_b38	GTEX-N7MS-0011-R5a-SM-2HMK8	GTEX-N7MS	BRNCDT	ENSG00000198483	ANKRD35	-2.03	766
1593	chr1_145871999_G_A_b38	GTEX-N7MS-0011-R6a-SM-2HMJ4	GTEX-N7MS	BRNNCC	ENSG00000198483	ANKRD35	-2.03	574
1594	chr1_145871999_G_A_b38	GTEX-N7MS-0011-R7a-SM-2HMKN	GTEX-N7MS	BRNPTM	ENSG00000198483	ANKRD35	-2.03	434
1595	chr1_145871999_G_A_b38	GTEX-N7MS-0011-R8a-SM-2YUMK	GTEX-N7MS	BRNHPT	ENSG00000198483	ANKRD35	-2.03	334
1596	chr1_145871999_G_A_b38	GTEX-N7MS-0126-SM-3TW8O	GTEX-N7MS	TESTIS	ENSG00000198483	ANKRD35	-2.03	373
1597	chr1_145871999_G_A_b38	GTEX-N7MS-0326-SM-4E3K2	GTEX-N7MS	ADPSBQ	ENSG00000198483	ANKRD35	-2.03	467
1598	chr1_145871999_G_A_b38	GTEX-N7MS-0426-SM-2YUN6	GTEX-N7MS	MSCLSK	ENSG00000198483	ANKRD35	-2.03	266
1599	chr1_145871999_G_A_b38	GTEX-N7MS-0526-SM-4E3JP	GTEX-N7MS	NERVET	ENSG00000198483	ANKRD35	-2.03	438
1600	chr1_145871999_G_A_b38	GTEX-N7MS-0626-SM-2YUN7	GTEX-N7MS	ARTTBL	ENSG00000198483	ANKRD35	-2.03	345
1601	chr1_145871999_G_A_b38	GTEX-N7MS-0826-SM-2HML4	GTEX-N7MS	HRTLV	ENSG00000198483	ANKRD35	-2.03	162
1602	chr1_145871999_G_A_b38	GTEX-N7MS-1126-SM-3LK5E	GTEX-N7MS	ESPMSL	ENSG00000198483	ANKRD35	-2.03	499
1603	chr1_145871999_G_A_b38	GTEX-N7MS-1225-SM-3LK5G	GTEX-N7MS	ESPMCS	ENSG00000198483	ANKRD35	-2.03	426
1604	chr1_145871999_G_A_b38	GTEX-N7MS-2326-SM-2HMLD	GTEX-N7MS	THYROID	ENSG00000198483	ANKRD35	-2.03	399
1605	chr1_145871999_G_A_b38	GTEX-N7MS-2526-SM-2D7W3	GTEX-N7MS	BRNCHA	ENSG00000198483	ANKRD35	-2.03	589
1606	chr1_145873259_G_A_b38	GTEX-1N2DV-0226-SM-E6CJ6	GTEX-1N2DV	SKINS	ENSG00000198483	ANKRD35	-0.73	5836
1607	chr1_145873259_G_A_b38	GTEX-1N2DV-1526-SM-DTXEP	GTEX-1N2DV	SKINNS	ENSG00000198483	ANKRD35	-0.73	6370
1608	chr1_145873259_G_A_b38	GTEX-1N2DV-2026-SM-EV7BL	GTEX-1N2DV	ESPMCS	ENSG00000198483	ANKRD35	-0.73	3240
1609	chr1_145873703_C_A_b38	GTEX-12WSJ-1126-SM-5LZVJ	GTEX-12WSJ	SKINNS	ENSG00000198483	ANKRD35	0.58	3623
1610	chr1_145873703_C_A_b38	GTEX-12WSJ-1826-SM-5GCNY	GTEX-12WSJ	SKINS	ENSG00000198483	ANKRD35	0.58	3821
1611	chr1_145873863_A_C_b38	GTEX-N7MT-0011-R10A-SM-2I3E1	GTEX-N7MT	BRNCTXB	ENSG00000198483	ANKRD35	-0.55	899
1612	chr1_145873863_A_C_b38	GTEX-N7MT-0326-SM-48TDP	GTEX-N7MT	ESPMCS	ENSG00000198483	ANKRD35	-0.55	2478
1613	chr1_145873863_A_C_b38	GTEX-N7MT-1126-SM-CYPQY	GTEX-N7MT	BRNCTXA	ENSG00000198483	ANKRD35	-0.55	1311
1614	chr1_145873863_A_C_b38	GTEX-N7MT-1226-SM-DKPOK	GTEX-N7MT	BRNCHA	ENSG00000198483	ANKRD35	-0.55	2026
1615	chr1_145873863_A_C_b38	GTEX-N7MT-1926-SM-3LK5N	GTEX-N7MT	VAGINA	ENSG00000198483	ANKRD35	-0.55	2941
1616	chr1_145873863_A_C_b38	GTEX-WHPG-1126-SM-4M1XT	GTEX-WHPG	ESPMCS	ENSG00000198483	ANKRD35	-0.12	1193
1617	chr1_145873863_A_C_b38	GTEX-WHPG-2626-SM-3NMBR	GTEX-WHPG	SKINNS	ENSG00000198483	ANKRD35	-0.12	7478
1618	chr1_145892803_G_A_b38	GTEX-1CB4G-0008-SM-EXURF	GTEX-1CB4G	FIBRBLS	ENSG00000143127	ITGA10	-0.28	4822
1619	chr1_145892803_G_A_b38	GTEX-1CB4G-0011-R11a-SM-9OSWG	GTEX-1CB4G	BRNCHB	ENSG00000143127	ITGA10	-0.28	921
1620	chr1_145892803_G_A_b38	GTEX-1CB4G-0011-R2a-SM-9QEGQ	GTEX-1CB4G	BRNSNG	ENSG00000143127	ITGA10	-0.28	370
1621	chr1_145892803_G_A_b38	GTEX-1CB4G-0011-R6b-SM-9QEGO	GTEX-1CB4G	BRNNCC	ENSG00000143127	ITGA10	-0.28	335
1622	chr1_145892803_G_A_b38	GTEX-1CB4G-0526-SM-7P8SY	GTEX-1CB4G	ARTTBL	ENSG00000143127	ITGA10	-0.28	3567
1623	chr1_145892803_G_A_b38	GTEX-1CB4G-0626-SM-7PC3P	GTEX-1CB4G	NERVET	ENSG00000143127	ITGA10	-0.28	963
1624	chr1_145892803_G_A_b38	GTEX-1CB4G-0726-SM-79OOJ	GTEX-1CB4G	HRTAA	ENSG00000143127	ITGA10	-0.28	1748
1625	chr1_145892803_G_A_b38	GTEX-1CB4G-1126-SM-7PBXW	GTEX-1CB4G	ARTAORT	ENSG00000143127	ITGA10	-0.28	14128
1626	chr1_145892803_G_A_b38	GTEX-1CB4G-1426-SM-7RHH1	GTEX-1CB4G	ESPMSL	ENSG00000143127	ITGA10	-0.28	585
1627	chr1_145892803_G_A_b38	GTEX-1CB4G-1526-SM-7P8QG	GTEX-1CB4G	THYROID	ENSG00000143127	ITGA10	-0.28	1064
1628	chr1_145892803_G_A_b38	GTEX-1CB4G-2326-SM-79OOI	GTEX-1CB4G	BREAST	ENSG00000143127	ITGA10	-0.28	2496
1629	chr1_145892803_G_A_b38	GTEX-1CB4G-2426-SM-7DUGM	GTEX-1CB4G	TESTIS	ENSG00000143127	ITGA10	-0.28	838
1630	chr1_145892803_G_A_b38	GTEX-1CB4G-2926-SM-7MKFQ	GTEX-1CB4G	BRNCHA	ENSG00000143127	ITGA10	-0.28	994
1631	chr1_145892803_G_A_b38	GTEX-1CB4G-3126-SM-7EPHX	GTEX-1CB4G	PTTARY	ENSG00000143127	ITGA10	-0.28	2842
1632	chr1_145895285_G_A_b38	GTEX-U8T8-0008-SM-4DXSP	GTEX-U8T8	FIBRBLS	ENSG00000143127	ITGA10	-0.92	876
1633	chr1_145895285_G_A_b38	GTEX-U8T8-0326-SM-3DB93	GTEX-U8T8	ARTTBL	ENSG00000143127	ITGA10	-0.92	16603
1634	chr1_145895285_G_A_b38	GTEX-U8T8-0426-SM-3DB8X	GTEX-U8T8	NERVET	ENSG00000143127	ITGA10	-0.92	9912
1635	chr1_145895285_G_A_b38	GTEX-U8T8-1426-SM-3DB9H	GTEX-U8T8	MSCLSK	ENSG00000143127	ITGA10	-0.92	2032
1636	chr1_145895285_G_A_b38	GTEX-U8T8-2226-SM-3DB95	GTEX-U8T8	LUNG	ENSG00000143127	ITGA10	-0.92	20838
1637	chr1_145895285_G_A_b38	GTEX-U8T8-2326-SM-3DB96	GTEX-U8T8	THYROID	ENSG00000143127	ITGA10	-0.92	4342
1638	chr1_146970676_C_T_b38	GTEX-12WSK-0008-SM-5YY9R	GTEX-12WSK	FIBRBLS	ENSG00000268043	NBPF12	0.2	916
1639	chr1_146970676_C_T_b38	GTEX-12WSK-0226-SM-5BC62	GTEX-12WSK	PNCREAS	ENSG00000268043	NBPF12	0.2	1456
1640	chr1_146970676_C_T_b38	GTEX-12WSK-0326-SM-5GCOJ	GTEX-12WSK	ADRNLG	ENSG00000268043	NBPF12	0.2	895
1641	chr1_146970676_C_T_b38	GTEX-12WSK-0626-SM-5LZUJ	GTEX-12WSK	HRTLV	ENSG00000268043	NBPF12	0.2	444
1642	chr1_146970676_C_T_b38	GTEX-12WSK-0726-SM-5LZUV	GTEX-12WSK	ARTCRN	ENSG00000268043	NBPF12	0.2	1082
1643	chr1_146970676_C_T_b38	GTEX-12WSK-0926-SM-5CVNQ	GTEX-12WSK	THYROID	ENSG00000268043	NBPF12	0.2	2068
1644	chr1_146970676_C_T_b38	GTEX-12WSK-1026-SM-5CVNR	GTEX-12WSK	ADPVSC	ENSG00000268043	NBPF12	0.2	754
1645	chr1_146970676_C_T_b38	GTEX-12WSK-1326-SM-5CVNM	GTEX-12WSK	ESPGEJ	ENSG00000268043	NBPF12	0.2	1268
1646	chr1_146970676_C_T_b38	GTEX-12WSK-1526-SM-5CVNO	GTEX-12WSK	SNTTRM	ENSG00000268043	NBPF12	0.2	1296
1647	chr1_146970676_C_T_b38	GTEX-12WSK-1926-SM-5LZVK	GTEX-12WSK	OVARY	ENSG00000268043	NBPF12	0.2	1427
1648	chr1_146970676_C_T_b38	GTEX-12WSK-2126-SM-5CVNC	GTEX-12WSK	SKINNS	ENSG00000268043	NBPF12	0.2	761
1649	chr1_146970676_C_T_b38	GTEX-12WSK-2626-SM-5GCOT	GTEX-12WSK	NERVET	ENSG00000268043	NBPF12	0.2	1041
1650	chr1_146970676_C_T_b38	GTEX-12ZZX-0008-SM-5YY9N	GTEX-12ZZX	FIBRBLS	ENSG00000268043	NBPF12	-0.51	1130
1651	chr1_146970676_C_T_b38	GTEX-12ZZX-0011-R10b-SM-5DUWK	GTEX-12ZZX	BRNCTXB	ENSG00000268043	NBPF12	-0.51	896
1652	chr1_146970676_C_T_b38	GTEX-12ZZX-0011-R11a-SM-5DUVJ	GTEX-12ZZX	BRNCHB	ENSG00000268043	NBPF12	-0.51	1230
1653	chr1_146970676_C_T_b38	GTEX-12ZZX-0011-R3b-SM-5EGLH	GTEX-12ZZX	BRNACC	ENSG00000268043	NBPF12	-0.51	679
1654	chr1_146970676_C_T_b38	GTEX-12ZZX-0011-R6a-SM-5HL8L	GTEX-12ZZX	BRNNCC	ENSG00000268043	NBPF12	-0.51	836
1655	chr1_146970676_C_T_b38	GTEX-12ZZX-0126-SM-5EGK9	GTEX-12ZZX	SKINS	ENSG00000268043	NBPF12	-0.51	743
1656	chr1_146970676_C_T_b38	GTEX-12ZZX-0226-SM-5DUXU	GTEX-12ZZX	ADPSBQ	ENSG00000268043	NBPF12	-0.51	1137
1657	chr1_146970676_C_T_b38	GTEX-12ZZX-0426-SM-5DUVT	GTEX-12ZZX	NERVET	ENSG00000268043	NBPF12	-0.51	1127
1658	chr1_146970676_C_T_b38	GTEX-12ZZX-1126-SM-5EGKB	GTEX-12ZZX	BREAST	ENSG00000268043	NBPF12	-0.51	1400
1659	chr1_146970676_C_T_b38	GTEX-12ZZX-1226-SM-5EGHS	GTEX-12ZZX	THYROID	ENSG00000268043	NBPF12	-0.51	1096
1660	chr1_146970676_C_T_b38	GTEX-12ZZX-1926-SM-5EGKC	GTEX-12ZZX	VAGINA	ENSG00000268043	NBPF12	-0.51	1192
1661	chr1_146970676_C_T_b38	GTEX-12ZZX-2826-SM-5BC6K	GTEX-12ZZX	BRNCHA	ENSG00000268043	NBPF12	-0.51	1574
1662	chr1_146970676_C_T_b38	GTEX-12ZZX-2926-SM-5GCOQ	GTEX-12ZZX	BRNCTXA	ENSG00000268043	NBPF12	-0.51	667
1663	chr1_146970676_C_T_b38	GTEX-12ZZX-3026-SM-5GCP3	GTEX-12ZZX	PTTARY	ENSG00000268043	NBPF12	-0.51	1612
1664	chr1_146970676_C_T_b38	GTEX-13FHO-0011-R10b-SM-5J2MM	GTEX-13FHO	BRNCTXB	ENSG00000268043	NBPF12	-0.22	1374
1665	chr1_146970676_C_T_b38	GTEX-13FHO-0011-R11b-SM-5LZYQ	GTEX-13FHO	BRNCHB	ENSG00000268043	NBPF12	-0.22	1251
1666	chr1_146970676_C_T_b38	GTEX-13FHO-0011-R1b-SM-5KLZG	GTEX-13FHO	BRNHPP	ENSG00000268043	NBPF12	-0.22	994
1667	chr1_146970676_C_T_b38	GTEX-13FHO-0011-R3b-SM-5K7YA	GTEX-13FHO	BRNACC	ENSG00000268043	NBPF12	-0.22	596
1668	chr1_146970676_C_T_b38	GTEX-13FHO-0226-SM-5IFGY	GTEX-13FHO	SKINS	ENSG00000268043	NBPF12	-0.22	1135
1669	chr1_146970676_C_T_b38	GTEX-13FHO-0326-SM-5IJBH	GTEX-13FHO	ADPSBQ	ENSG00000268043	NBPF12	-0.22	1342
1670	chr1_146970676_C_T_b38	GTEX-13FHO-0426-SM-5L3F5	GTEX-13FHO	SKINNS	ENSG00000268043	NBPF12	-0.22	798
1671	chr1_146970676_C_T_b38	GTEX-13FHO-0526-SM-5K7VS	GTEX-13FHO	NERVET	ENSG00000268043	NBPF12	-0.22	1390
1672	chr1_146970676_C_T_b38	GTEX-13FHO-0826-SM-5L3E8	GTEX-13FHO	BREAST	ENSG00000268043	NBPF12	-0.22	1032
1673	chr1_146970676_C_T_b38	GTEX-13FHO-0926-SM-5N9EW	GTEX-13FHO	THYROID	ENSG00000268043	NBPF12	-0.22	1718
1674	chr1_146970676_C_T_b38	GTEX-13FHO-1726-SM-DPRZX	GTEX-13FHO	ESPMCS	ENSG00000268043	NBPF12	-0.22	966
1675	chr1_146970676_C_T_b38	GTEX-13FHO-2726-SM-5K7VG	GTEX-13FHO	CLNSGM	ENSG00000268043	NBPF12	-0.22	1405
1676	chr1_146970676_C_T_b38	GTEX-13FHO-2826-SM-5K7ZA	GTEX-13FHO	PRSTTE	ENSG00000268043	NBPF12	-0.22	1568
1677	chr1_146970676_C_T_b38	GTEX-13FHO-2926-SM-5L3ES	GTEX-13FHO	BRNCHA	ENSG00000268043	NBPF12	-0.22	1061
1678	chr1_146970676_C_T_b38	GTEX-13FHO-3026-SM-5J1O9	GTEX-13FHO	BRNCTXA	ENSG00000268043	NBPF12	-0.22	1108
1679	chr1_146970676_C_T_b38	GTEX-13FHO-3126-SM-5IJF6	GTEX-13FHO	PTTARY	ENSG00000268043	NBPF12	-0.22	1658
1680	chr1_146970676_C_T_b38	GTEX-1477Z-0226-SM-5TDCI	GTEX-1477Z	THYROID	ENSG00000268043	NBPF12	0.12	2063
1681	chr1_146970676_C_T_b38	GTEX-1477Z-0326-SM-7IGLA	GTEX-1477Z	SKINNS	ENSG00000268043	NBPF12	0.12	1529
1682	chr1_146970676_C_T_b38	GTEX-1477Z-1526-SM-5SI9V	GTEX-1477Z	NERVET	ENSG00000268043	NBPF12	0.12	1229
1683	chr1_146970676_C_T_b38	GTEX-14C5O-0011-R10a-SM-6872F	GTEX-14C5O	BRNCTXB	ENSG00000268043	NBPF12	-0.79	1081
1684	chr1_146970676_C_T_b38	GTEX-14C5O-0011-R11b-SM-6872H	GTEX-14C5O	BRNCHB	ENSG00000268043	NBPF12	-0.79	1767
1685	chr1_146970676_C_T_b38	GTEX-14C5O-0011-R1b-SM-6AJBW	GTEX-14C5O	BRNHPP	ENSG00000268043	NBPF12	-0.79	911
1686	chr1_146970676_C_T_b38	GTEX-14C5O-0011-R2a-SM-5ZZV2	GTEX-14C5O	BRNSNG	ENSG00000268043	NBPF12	-0.79	1173
1687	chr1_146970676_C_T_b38	GTEX-14C5O-0011-R6a-SM-5YYB6	GTEX-14C5O	BRNNCC	ENSG00000268043	NBPF12	-0.79	2140
1688	chr1_146970676_C_T_b38	GTEX-14C5O-0011-R7b-SM-5YYAH	GTEX-14C5O	BRNPTM	ENSG00000268043	NBPF12	-0.79	2053
1689	chr1_146970676_C_T_b38	GTEX-14C5O-0011-R8a-SM-5YYAG	GTEX-14C5O	BRNHPT	ENSG00000268043	NBPF12	-0.79	1274
1690	chr1_146970676_C_T_b38	GTEX-14C5O-0226-SM-5SI6O	GTEX-14C5O	ADPSBQ	ENSG00000268043	NBPF12	-0.79	1665
1691	chr1_146970676_C_T_b38	GTEX-14C5O-0326-SM-5ZZUX	GTEX-14C5O	SKINNS	ENSG00000268043	NBPF12	-0.79	949
1692	chr1_146970676_C_T_b38	GTEX-14C5O-0426-SM-5ZZUW	GTEX-14C5O	NERVET	ENSG00000268043	NBPF12	-0.79	846
1693	chr1_146970676_C_T_b38	GTEX-14C5O-0826-SM-5TDEG	GTEX-14C5O	THYROID	ENSG00000268043	NBPF12	-0.79	1408
1694	chr1_146970676_C_T_b38	GTEX-14C5O-0926-SM-793DM	GTEX-14C5O	ADPVSC	ENSG00000268043	NBPF12	-0.79	772
1695	chr1_146970676_C_T_b38	GTEX-14C5O-1126-SM-5TDEH	GTEX-14C5O	LUNG	ENSG00000268043	NBPF12	-0.79	913
1696	chr1_146970676_C_T_b38	GTEX-14C5O-1426-SM-5RQI8	GTEX-14C5O	ARTCRN	ENSG00000268043	NBPF12	-0.79	981
1697	chr1_146970676_C_T_b38	GTEX-14C5O-1526-SM-7DHKT	GTEX-14C5O	ARTAORT	ENSG00000268043	NBPF12	-0.79	1183
1698	chr1_146970676_C_T_b38	GTEX-14C5O-1626-SM-73KYH	GTEX-14C5O	ESPMCS	ENSG00000268043	NBPF12	-0.79	1359
1699	chr1_146970676_C_T_b38	GTEX-14C5O-2826-SM-5RQI6	GTEX-14C5O	PRSTTE	ENSG00000268043	NBPF12	-0.79	895
1700	chr1_146970676_C_T_b38	GTEX-14C5O-2926-SM-5RQI1	GTEX-14C5O	BRNCHA	ENSG00000268043	NBPF12	-0.79	1720
1701	chr1_146970676_C_T_b38	GTEX-14C5O-3026-SM-5YYB2	GTEX-14C5O	BRNCTXA	ENSG00000268043	NBPF12	-0.79	1563
1702	chr1_146970676_C_T_b38	GTEX-14C5O-3126-SM-664NK	GTEX-14C5O	PTTARY	ENSG00000268043	NBPF12	-0.79	1288
1703	chr1_146970676_C_T_b38	GTEX-14PJO-0011-R1b-SM-6AJAK	GTEX-14PJO	BRNHPP	ENSG00000268043	NBPF12	-0.45	1016
1704	chr1_146970676_C_T_b38	GTEX-14PJO-0011-R7a-SM-664NR	GTEX-14PJO	BRNPTM	ENSG00000268043	NBPF12	-0.45	1076
1705	chr1_146970676_C_T_b38	GTEX-14PJO-0011-R9b-SM-62LE9	GTEX-14PJO	BRNSPC	ENSG00000268043	NBPF12	-0.45	2556
1706	chr1_146970676_C_T_b38	GTEX-14PJO-0326-SM-6LLHT	GTEX-14PJO	NERVET	ENSG00000268043	NBPF12	-0.45	1448
1707	chr1_146970676_C_T_b38	GTEX-14PJO-0626-SM-6LLHH	GTEX-14PJO	THYROID	ENSG00000268043	NBPF12	-0.45	1823
1708	chr1_146970676_C_T_b38	GTEX-14PJO-0726-SM-69LO8	GTEX-14PJO	BREAST	ENSG00000268043	NBPF12	-0.45	1037
1709	chr1_146970676_C_T_b38	GTEX-14PJO-1626-SM-69LPQ	GTEX-14PJO	ADPVSC	ENSG00000268043	NBPF12	-0.45	932
1710	chr1_146970676_C_T_b38	GTEX-14PJO-2826-SM-6AJA6	GTEX-14PJO	PRSTTE	ENSG00000268043	NBPF12	-0.45	1701
1711	chr1_146970676_C_T_b38	GTEX-15D1Q-0008-SM-E9U4L	GTEX-15D1Q	FIBRBLS	ENSG00000268043	NBPF12	-0.84	361
1712	chr1_146970676_C_T_b38	GTEX-15D1Q-0126-SM-7KUG6	GTEX-15D1Q	SKINS	ENSG00000268043	NBPF12	-0.84	1229
1713	chr1_146970676_C_T_b38	GTEX-15D1Q-0626-SM-6AJAZ	GTEX-15D1Q	THYROID	ENSG00000268043	NBPF12	-0.84	1291
1714	chr1_146970676_C_T_b38	GTEX-15D1Q-1226-SM-686Z1	GTEX-15D1Q	ARTTBL	ENSG00000268043	NBPF12	-0.84	919
1715	chr1_146970676_C_T_b38	GTEX-15D1Q-2826-SM-6LLH7	GTEX-15D1Q	SKINNS	ENSG00000268043	NBPF12	-0.84	1318
1716	chr1_146970676_C_T_b38	GTEX-1A32A-0008-SM-EAZD9	GTEX-1A32A	FIBRBLS	ENSG00000268043	NBPF12	-0.5	819
1717	chr1_146970676_C_T_b38	GTEX-1A32A-0126-SM-718B1	GTEX-1A32A	SKINS	ENSG00000268043	NBPF12	-0.5	1443
1718	chr1_146970676_C_T_b38	GTEX-1A32A-0226-SM-718B2	GTEX-1A32A	ADPSBQ	ENSG00000268043	NBPF12	-0.5	2179
1719	chr1_146970676_C_T_b38	GTEX-1A32A-0426-SM-7939P	GTEX-1A32A	ARTTBL	ENSG00000268043	NBPF12	-0.5	1081
1720	chr1_146970676_C_T_b38	GTEX-1A32A-0626-SM-731AQ	GTEX-1A32A	SKINNS	ENSG00000268043	NBPF12	-0.5	1163
1721	chr1_146970676_C_T_b38	GTEX-1A32A-0726-SM-731D4	GTEX-1A32A	LUNG	ENSG00000268043	NBPF12	-0.5	998
1722	chr1_146970676_C_T_b38	GTEX-1A32A-0826-SM-72D5C	GTEX-1A32A	LIVER	ENSG00000268043	NBPF12	-0.5	3009
1723	chr1_146970676_C_T_b38	GTEX-1A32A-0926-SM-718AB	GTEX-1A32A	ADPVSC	ENSG00000268043	NBPF12	-0.5	907
1724	chr1_146970676_C_T_b38	GTEX-1A32A-2026-SM-718AY	GTEX-1A32A	ESPGEJ	ENSG00000268043	NBPF12	-0.5	1614
1725	chr1_146970676_C_T_b38	GTEX-1A32A-2626-SM-73KX9	GTEX-1A32A	CLNSGM	ENSG00000268043	NBPF12	-0.5	1575
1726	chr1_146970676_C_T_b38	GTEX-1A32A-2726-SM-73KVU	GTEX-1A32A	OVARY	ENSG00000268043	NBPF12	-0.5	1818
1727	chr1_146970676_C_T_b38	GTEX-1A32A-2826-SM-72D5S	GTEX-1A32A	UTERUS	ENSG00000268043	NBPF12	-0.5	1379
1728	chr1_146970676_C_T_b38	GTEX-1A3MV-0008-SM-EAZDA	GTEX-1A3MV	FIBRBLS	ENSG00000268043	NBPF12	-0.94	803
1729	chr1_146970676_C_T_b38	GTEX-1A3MV-0226-SM-731FS	GTEX-1A3MV	ADRNLG	ENSG00000268043	NBPF12	-0.94	881
1730	chr1_146970676_C_T_b38	GTEX-1A3MV-0326-SM-73KW7	GTEX-1A3MV	THYROID	ENSG00000268043	NBPF12	-0.94	1884
1731	chr1_146970676_C_T_b38	GTEX-1A3MV-0426-SM-73KXL	GTEX-1A3MV	ARTAORT	ENSG00000268043	NBPF12	-0.94	978
1732	chr1_146970676_C_T_b38	GTEX-1A3MV-0526-SM-72D5A	GTEX-1A3MV	LUNG	ENSG00000268043	NBPF12	-0.94	1435
1733	chr1_146970676_C_T_b38	GTEX-1A3MV-0726-SM-72D5M	GTEX-1A3MV	TESTIS	ENSG00000268043	NBPF12	-0.94	1246
1734	chr1_146970676_C_T_b38	GTEX-1A3MV-0826-SM-72D6J	GTEX-1A3MV	PRSTTE	ENSG00000268043	NBPF12	-0.94	1550
1735	chr1_146970676_C_T_b38	GTEX-1A3MV-1126-SM-718BS	GTEX-1A3MV	CLNTRN	ENSG00000268043	NBPF12	-0.94	1708
1736	chr1_146970676_C_T_b38	GTEX-1A3MV-1226-SM-718BW	GTEX-1A3MV	STMACH	ENSG00000268043	NBPF12	-0.94	3135
1737	chr1_146970676_C_T_b38	GTEX-1A3MV-1326-SM-7LG6C	GTEX-1A3MV	ESPMCS	ENSG00000268043	NBPF12	-0.94	906
1738	chr1_146970676_C_T_b38	GTEX-1A3MV-1426-SM-72D63	GTEX-1A3MV	ESPGEJ	ENSG00000268043	NBPF12	-0.94	1037
1739	chr1_146970676_C_T_b38	GTEX-1A3MV-1526-SM-731BO	GTEX-1A3MV	ESPMSL	ENSG00000268043	NBPF12	-0.94	1044
1740	chr1_146970676_C_T_b38	GTEX-1A3MV-1626-SM-731C1	GTEX-1A3MV	BREAST	ENSG00000268043	NBPF12	-0.94	1510
1741	chr1_146970676_C_T_b38	GTEX-1A3MV-1726-SM-72D68	GTEX-1A3MV	SLVRYG	ENSG00000268043	NBPF12	-0.94	774
1742	chr1_146970676_C_T_b38	GTEX-1A3MV-1826-SM-731CD	GTEX-1A3MV	SKINNS	ENSG00000268043	NBPF12	-0.94	1272
1743	chr1_146970676_C_T_b38	GTEX-1A3MV-1926-SM-718BT	GTEX-1A3MV	SKINS	ENSG00000268043	NBPF12	-0.94	1931
1744	chr1_146970676_C_T_b38	GTEX-1A3MV-2126-SM-718BV	GTEX-1A3MV	ADPSBQ	ENSG00000268043	NBPF12	-0.94	1900
1745	chr1_146970676_C_T_b38	GTEX-1A3MV-2326-SM-731CT	GTEX-1A3MV	NERVET	ENSG00000268043	NBPF12	-0.94	1053
1746	chr1_146970676_C_T_b38	GTEX-1CB4J-0011-R10a-SM-9WG63	GTEX-1CB4J	BRNCTXB	ENSG00000268043	NBPF12	-0.35	2655
1747	chr1_146970676_C_T_b38	GTEX-1CB4J-0011-R1a-SM-9WG64	GTEX-1CB4J	BRNHPP	ENSG00000268043	NBPF12	-0.35	1312
1748	chr1_146970676_C_T_b38	GTEX-1CB4J-0011-R4b-SM-9WG5P	GTEX-1CB4J	BRNAMY	ENSG00000268043	NBPF12	-0.35	1500
1749	chr1_146970676_C_T_b38	GTEX-1CB4J-0011-R6b-SM-9WG7B	GTEX-1CB4J	BRNNCC	ENSG00000268043	NBPF12	-0.35	1442
1750	chr1_146970676_C_T_b38	GTEX-1CB4J-0126-SM-7PC3K	GTEX-1CB4J	ARTAORT	ENSG00000268043	NBPF12	-0.35	1167
1751	chr1_146970676_C_T_b38	GTEX-1CB4J-0526-SM-7DUGI	GTEX-1CB4J	NERVET	ENSG00000268043	NBPF12	-0.35	1165
1752	chr1_146970676_C_T_b38	GTEX-1CB4J-0626-SM-7DHMP	GTEX-1CB4J	SKINS	ENSG00000268043	NBPF12	-0.35	1398
1753	chr1_146970676_C_T_b38	GTEX-1CB4J-1026-SM-7P8RW	GTEX-1CB4J	ARTTBL	ENSG00000268043	NBPF12	-0.35	1288
1754	chr1_146970676_C_T_b38	GTEX-1CB4J-1126-SM-7PBY1	GTEX-1CB4J	ADPSBQ	ENSG00000268043	NBPF12	-0.35	2338
1755	chr1_146970676_C_T_b38	GTEX-1CB4J-1326-SM-7P8RX	GTEX-1CB4J	SKINNS	ENSG00000268043	NBPF12	-0.35	1136
1756	chr1_146970676_C_T_b38	GTEX-1CB4J-1726-SM-79OOL	GTEX-1CB4J	LUNG	ENSG00000268043	NBPF12	-0.35	810
1757	chr1_146970676_C_T_b38	GTEX-1CB4J-1826-SM-7EWF9	GTEX-1CB4J	BREAST	ENSG00000268043	NBPF12	-0.35	873
1758	chr1_146970676_C_T_b38	GTEX-1CB4J-2226-SM-7EWF5	GTEX-1CB4J	ESPMSL	ENSG00000268043	NBPF12	-0.35	861
1759	chr1_146970676_C_T_b38	GTEX-1CB4J-2326-SM-7EPIF	GTEX-1CB4J	ESPGEJ	ENSG00000268043	NBPF12	-0.35	1608
1760	chr1_146970676_C_T_b38	GTEX-1CB4J-3126-SM-7MKFS	GTEX-1CB4J	PTTARY	ENSG00000268043	NBPF12	-0.35	1739
1761	chr1_146970676_C_T_b38	GTEX-1GN2E-0001-SM-EYYVU	GTEX-1GN2E	LCL	ENSG00000268043	NBPF12	-0.57	1131
1762	chr1_146970676_C_T_b38	GTEX-1GN2E-0126-SM-9OSW8	GTEX-1GN2E	TESTIS	ENSG00000268043	NBPF12	-0.57	1465
1763	chr1_146970676_C_T_b38	GTEX-1GN2E-0226-SM-9WG6K	GTEX-1GN2E	SKINNS	ENSG00000268043	NBPF12	-0.57	1707
1764	chr1_146970676_C_T_b38	GTEX-1GN2E-0426-SM-9MQKX	GTEX-1GN2E	SKINS	ENSG00000268043	NBPF12	-0.57	853
1765	chr1_146970676_C_T_b38	GTEX-1GN2E-0526-SM-9MQKC	GTEX-1GN2E	NERVET	ENSG00000268043	NBPF12	-0.57	1437
1766	chr1_146970676_C_T_b38	GTEX-1GN2E-0826-SM-9WYT8	GTEX-1GN2E	THYROID	ENSG00000268043	NBPF12	-0.57	1604
1767	chr1_146970676_C_T_b38	GTEX-1GN2E-1126-SM-9MQK9	GTEX-1GN2E	ARTAORT	ENSG00000268043	NBPF12	-0.57	899
1768	chr1_146970676_C_T_b38	GTEX-1GN2E-2226-SM-9WG6J	GTEX-1GN2E	BREAST	ENSG00000268043	NBPF12	-0.57	1999
1769	chr1_146970676_C_T_b38	GTEX-1GN2E-3026-SM-9WG6I	GTEX-1GN2E	BRNCTXA	ENSG00000268043	NBPF12	-0.57	1217
1770	chr1_146970676_C_T_b38	GTEX-1K9T9-0426-SM-E9U6L	GTEX-1K9T9	NERVET	ENSG00000268043	NBPF12	-0.46	758
1771	chr1_146970676_C_T_b38	GTEX-1K9T9-0626-SM-CXZKY	GTEX-1K9T9	SPLEEN	ENSG00000268043	NBPF12	-0.46	1683
1772	chr1_146970676_C_T_b38	GTEX-1K9T9-0726-SM-CXZJZ	GTEX-1K9T9	LIVER	ENSG00000268043	NBPF12	-0.46	1706
1773	chr1_146970676_C_T_b38	GTEX-1K9T9-0826-SM-EAZ4X	GTEX-1K9T9	THYROID	ENSG00000268043	NBPF12	-0.46	1479
1774	chr1_146970676_C_T_b38	GTEX-1K9T9-0926-SM-D3L9C	GTEX-1K9T9	LUNG	ENSG00000268043	NBPF12	-0.46	1519
1775	chr1_146970676_C_T_b38	GTEX-1K9T9-1326-SM-E6CJN	GTEX-1K9T9	ARTAORT	ENSG00000268043	NBPF12	-0.46	1306
1776	chr1_146970676_C_T_b38	GTEX-1K9T9-1426-SM-DIPFQ	GTEX-1K9T9	BREAST	ENSG00000268043	NBPF12	-0.46	1945
1777	chr1_146970676_C_T_b38	GTEX-1K9T9-1626-SM-DIPFS	GTEX-1K9T9	ADPVSC	ENSG00000268043	NBPF12	-0.46	1682
1778	chr1_146970676_C_T_b38	GTEX-1K9T9-1726-SM-CXZK1	GTEX-1K9T9	PNCREAS	ENSG00000268043	NBPF12	-0.46	1105
1779	chr1_146970676_C_T_b38	GTEX-1K9T9-1826-SM-CXZK2	GTEX-1K9T9	KDNCTX	ENSG00000268043	NBPF12	-0.46	596
1780	chr1_146970676_C_T_b38	GTEX-1K9T9-2026-SM-CXZK3	GTEX-1K9T9	ESPMCS	ENSG00000268043	NBPF12	-0.46	908
1781	chr1_146970676_C_T_b38	GTEX-1K9T9-2426-SM-DHXKT	GTEX-1K9T9	OVARY	ENSG00000268043	NBPF12	-0.46	1601
1782	chr1_146970676_C_T_b38	GTEX-1K9T9-2526-SM-D3L9B	GTEX-1K9T9	UTERUS	ENSG00000268043	NBPF12	-0.46	1517
1783	chr1_146970676_C_T_b38	GTEX-1K9T9-2826-SM-D4P3F	GTEX-1K9T9	CLNTRN	ENSG00000268043	NBPF12	-0.46	1209
1784	chr1_146970676_C_T_b38	GTEX-1QEPI-0126-SM-EWRMQ	GTEX-1QEPI	SKINS	ENSG00000268043	NBPF12	-0.75	1400
1785	chr1_146970676_C_T_b38	GTEX-1QEPI-0226-SM-EWRMR	GTEX-1QEPI	ADPSBQ	ENSG00000268043	NBPF12	-0.75	1485
1786	chr1_146970676_C_T_b38	GTEX-1QEPI-0326-SM-EVYBB	GTEX-1QEPI	NERVET	ENSG00000268043	NBPF12	-0.75	1152
1787	chr1_146970676_C_T_b38	GTEX-1QEPI-0626-SM-E76QE	GTEX-1QEPI	SLVRYG	ENSG00000268043	NBPF12	-0.75	1930
1788	chr1_146970676_C_T_b38	GTEX-1RLM8-0226-SM-E6CJY	GTEX-1RLM8	HRTAA	ENSG00000268043	NBPF12	-0.05	483
1789	chr1_146970676_C_T_b38	GTEX-1RLM8-0526-SM-E8VOK	GTEX-1RLM8	ARTAORT	ENSG00000268043	NBPF12	-0.05	1863
1790	chr1_146970676_C_T_b38	GTEX-1RLM8-0926-SM-EWROD	GTEX-1RLM8	ESPGEJ	ENSG00000268043	NBPF12	-0.05	1135
1791	chr1_146970676_C_T_b38	GTEX-1RLM8-1026-SM-EWROE	GTEX-1RLM8	ADPVSC	ENSG00000268043	NBPF12	-0.05	789
1792	chr1_146970676_C_T_b38	GTEX-1RLM8-1726-SM-E9TKF	GTEX-1RLM8	CLNSGM	ENSG00000268043	NBPF12	-0.05	926
1793	chr1_146970676_C_T_b38	GTEX-1RLM8-2226-SM-EVYD1	GTEX-1RLM8	BREAST	ENSG00000268043	NBPF12	-0.05	983
1794	chr1_146970676_C_T_b38	GTEX-1RLM8-2326-SM-EWRN4	GTEX-1RLM8	SKINS	ENSG00000268043	NBPF12	-0.05	1397
1795	chr1_146970676_C_T_b38	GTEX-1RLM8-2926-SM-E8VON	GTEX-1RLM8	SKINNS	ENSG00000268043	NBPF12	-0.05	1042
1796	chr1_146970676_C_T_b38	GTEX-1RLM8-3026-SM-E6CPC	GTEX-1RLM8	PTTARY	ENSG00000268043	NBPF12	-0.05	1801
1797	chr1_146970676_C_T_b38	GTEX-1S5ZU-0226-SM-E6CHW	GTEX-1S5ZU	ADPSBQ	ENSG00000268043	NBPF12	0.31	2149
1798	chr1_146970676_C_T_b38	GTEX-1S5ZU-0726-SM-EWROH	GTEX-1S5ZU	THYROID	ENSG00000268043	NBPF12	0.31	2167
1799	chr1_146970676_C_T_b38	GTEX-1S5ZU-2526-SM-E6CIF	GTEX-1S5ZU	SKINNS	ENSG00000268043	NBPF12	0.31	1960
1800	chr1_146970676_C_T_b38	GTEX-P4PQ-1026-SM-3NMCN	GTEX-P4PQ	PNCREAS	ENSG00000268043	NBPF12	-0.42	1461
1801	chr1_146970676_C_T_b38	GTEX-P4PQ-2026-SM-E9U4E	GTEX-P4PQ	PRSTTE	ENSG00000268043	NBPF12	-0.42	1447
1802	chr1_146970676_C_T_b38	GTEX-PVOW-0008-SM-48TE8	GTEX-PVOW	FIBRBLS	ENSG00000268043	NBPF12	-0.97	690
1803	chr1_146970676_C_T_b38	GTEX-PVOW-0011-R10A-SM-EXOHB	GTEX-PVOW	BRNCTXB	ENSG00000268043	NBPF12	-0.97	844
1804	chr1_146970676_C_T_b38	GTEX-PVOW-0011-R3A-SM-32PKX	GTEX-PVOW	BRNACC	ENSG00000268043	NBPF12	-0.97	2268
1805	chr1_146970676_C_T_b38	GTEX-PVOW-0011-R5A-SM-32PL7	GTEX-PVOW	BRNCDT	ENSG00000268043	NBPF12	-0.97	3301
1806	chr1_146970676_C_T_b38	GTEX-PVOW-0126-SM-2XCFA	GTEX-PVOW	SKINS	ENSG00000268043	NBPF12	-0.97	2364
1807	chr1_146970676_C_T_b38	GTEX-PVOW-0626-SM-2XCF6	GTEX-PVOW	NERVET	ENSG00000268043	NBPF12	-0.97	1869
1808	chr1_146970676_C_T_b38	GTEX-PVOW-0726-SM-2XCF5	GTEX-PVOW	ARTTBL	ENSG00000268043	NBPF12	-0.97	1541
1809	chr1_146970676_C_T_b38	GTEX-PVOW-2526-SM-2XCF7	GTEX-PVOW	BRNCTXA	ENSG00000268043	NBPF12	-0.97	1801
1810	chr1_146970676_C_T_b38	GTEX-PVOW-2626-SM-32PL8	GTEX-PVOW	BRNCHA	ENSG00000268043	NBPF12	-0.97	2838
1811	chr1_146970676_C_T_b38	GTEX-PWO3-0011-R5A-SM-2I5EZ	GTEX-PWO3	BRNCDT	ENSG00000268043	NBPF12	-1.94	1006
1812	chr1_146970676_C_T_b38	GTEX-PWO3-0011-R6A-SM-2I5F3	GTEX-PWO3	BRNNCC	ENSG00000268043	NBPF12	-1.94	751
1813	chr1_146970676_C_T_b38	GTEX-PWO3-0011-R8A-SM-2I5GD	GTEX-PWO3	BRNHPT	ENSG00000268043	NBPF12	-1.94	1251
1814	chr1_146970676_C_T_b38	GTEX-PWO3-1026-SM-2I5F2	GTEX-PWO3	BRNCHA	ENSG00000268043	NBPF12	-1.94	1132
1815	chr1_146970676_C_T_b38	GTEX-SE5C-0008-SM-4B64J	GTEX-SE5C	FIBRBLS	ENSG00000268043	NBPF12	0.03	1339
1816	chr1_146970676_C_T_b38	GTEX-SE5C-0326-SM-4BRWX	GTEX-SE5C	PNCREAS	ENSG00000268043	NBPF12	0.03	1172
1817	chr1_146970676_C_T_b38	GTEX-SE5C-0726-SM-4BRWY	GTEX-SE5C	THYROID	ENSG00000268043	NBPF12	0.03	1263
1818	chr1_146970676_C_T_b38	GTEX-SE5C-1326-SM-4BRUH	GTEX-SE5C	ESPMSL	ENSG00000268043	NBPF12	0.03	1034
1819	chr1_146970676_C_T_b38	GTEX-SE5C-1826-SM-2XCE4	GTEX-SE5C	MSCLSK	ENSG00000268043	NBPF12	0.03	352
1820	chr1_146970676_C_T_b38	GTEX-WYBS-0008-SM-4ONDX	GTEX-WYBS	FIBRBLS	ENSG00000268043	NBPF12	-0.85	483
1821	chr1_146970676_C_T_b38	GTEX-WYBS-0326-SM-3NM8S	GTEX-WYBS	NERVET	ENSG00000268043	NBPF12	-0.85	1585
1822	chr1_146970676_C_T_b38	GTEX-WYBS-0426-SM-3NM9M	GTEX-WYBS	ARTTBL	ENSG00000268043	NBPF12	-0.85	1244
1823	chr1_146970676_C_T_b38	GTEX-WYBS-0626-SM-3NMAS	GTEX-WYBS	SKINNS	ENSG00000268043	NBPF12	-0.85	1169
1824	chr1_146970676_C_T_b38	GTEX-WYBS-0926-SM-3NM94	GTEX-WYBS	BREAST	ENSG00000268043	NBPF12	-0.85	1736
1825	chr1_146970676_C_T_b38	GTEX-WYBS-1126-SM-3NMAM	GTEX-WYBS	LUNG	ENSG00000268043	NBPF12	-0.85	1177
1826	chr1_146970676_C_T_b38	GTEX-WYBS-1626-SM-4ONCA	GTEX-WYBS	ESPGEJ	ENSG00000268043	NBPF12	-0.85	1037
1827	chr1_146970676_C_T_b38	GTEX-WYBS-1926-SM-3NM8N	GTEX-WYBS	THYROID	ENSG00000268043	NBPF12	-0.85	1576
1828	chr1_146970676_C_T_b38	GTEX-YJ8A-0426-SM-5IFID	GTEX-YJ8A	SKINS	ENSG00000268043	NBPF12	0.26	731
1829	chr1_146970676_C_T_b38	GTEX-YJ8A-0526-SM-5IFHT	GTEX-YJ8A	ADPSBQ	ENSG00000268043	NBPF12	0.26	942
1830	chr1_146970676_C_T_b38	GTEX-YJ8A-0826-SM-5Q5A7	GTEX-YJ8A	ARTTBL	ENSG00000268043	NBPF12	0.26	567
1831	chr1_146970676_C_T_b38	GTEX-YJ8A-1126-SM-5IFJU	GTEX-YJ8A	PRSTTE	ENSG00000268043	NBPF12	0.26	1105
1832	chr1_146970676_C_T_b38	GTEX-YJ8A-1226-SM-5IFHH	GTEX-YJ8A	ESPMSL	ENSG00000268043	NBPF12	0.26	1187
1833	chr1_146970676_C_T_b38	GTEX-YJ8A-1426-SM-5PNV7	GTEX-YJ8A	ESPGEJ	ENSG00000268043	NBPF12	0.26	1365
1834	chr1_146970676_C_T_b38	GTEX-YJ8A-1526-SM-5P9FT	GTEX-YJ8A	STMACH	ENSG00000268043	NBPF12	0.26	4012
1835	chr1_146970676_C_T_b38	GTEX-YJ8A-1726-SM-5P9IQ	GTEX-YJ8A	CLNSGM	ENSG00000268043	NBPF12	0.26	1189
1836	chr1_146970676_C_T_b38	GTEX-Z93S-0008-SM-4RGM5	GTEX-Z93S	FIBRBLS	ENSG00000268043	NBPF12	0.04	1234
1837	chr1_146970676_C_T_b38	GTEX-Z93S-0011-R11a-SM-4RGNN	GTEX-Z93S	BRNCHB	ENSG00000268043	NBPF12	0.04	1315
1838	chr1_146970676_C_T_b38	GTEX-Z93S-0011-R5b-SM-4RGNI	GTEX-Z93S	BRNCDT	ENSG00000268043	NBPF12	0.04	826
1839	chr1_146970676_C_T_b38	GTEX-Z93S-0011-R6b-SM-4RGNJ	GTEX-Z93S	BRNNCC	ENSG00000268043	NBPF12	0.04	1061
1840	chr1_146970676_C_T_b38	GTEX-Z93S-0526-SM-EVYB4	GTEX-Z93S	THYROID	ENSG00000268043	NBPF12	0.04	2244
1841	chr1_146970676_C_T_b38	GTEX-Z93S-0826-SM-5HL7Y	GTEX-Z93S	NERVET	ENSG00000268043	NBPF12	0.04	1941
1842	chr1_146970676_C_T_b38	GTEX-Z93S-0926-SM-5HL8B	GTEX-Z93S	ARTTBL	ENSG00000268043	NBPF12	0.04	863
1843	chr1_146970676_C_T_b38	GTEX-Z93S-1626-SM-5CVMB	GTEX-Z93S	SKINNS	ENSG00000268043	NBPF12	0.04	1170
1844	chr1_146970676_C_T_b38	GTEX-Z93S-1726-SM-5HL8G	GTEX-Z93S	TESTIS	ENSG00000268043	NBPF12	0.04	812
1845	chr1_146970676_C_T_b38	GTEX-Z93S-2826-SM-57WBL	GTEX-Z93S	BRNCHA	ENSG00000268043	NBPF12	0.04	1688
1846	chr1_146970676_C_T_b38	GTEX-Z93S-3026-SM-5CVMS	GTEX-Z93S	PTTARY	ENSG00000268043	NBPF12	0.04	937
1847	chr1_147284476_C_T_b38	GTEX-131YS-0005-SM-5NQAS	GTEX-131YS	WHLBLD	ENSG00000131778	CHD1L	-1.24	1100
1848	chr1_147284476_C_T_b38	GTEX-131YS-0008-SM-5YY9Z	GTEX-131YS	FIBRBLS	ENSG00000131778	CHD1L	-1.24	3356
1849	chr1_147284476_C_T_b38	GTEX-131YS-0011-R10b-SM-5EQ5N	GTEX-131YS	BRNCTXB	ENSG00000131778	CHD1L	-1.24	949
1850	chr1_147284476_C_T_b38	GTEX-131YS-0011-R11b-SM-5EGLM	GTEX-131YS	BRNCHB	ENSG00000131778	CHD1L	-1.24	3237
1851	chr1_147284476_C_T_b38	GTEX-131YS-0011-R1a-SM-5DUXC	GTEX-131YS	BRNHPP	ENSG00000131778	CHD1L	-1.24	1117
1852	chr1_147284476_C_T_b38	GTEX-131YS-0011-R3b-SM-5DUXB	GTEX-131YS	BRNACC	ENSG00000131778	CHD1L	-1.24	918
1853	chr1_147284476_C_T_b38	GTEX-131YS-0011-R4a-SM-5DUVL	GTEX-131YS	BRNAMY	ENSG00000131778	CHD1L	-1.24	971
1854	chr1_147284476_C_T_b38	GTEX-131YS-0011-R5b-SM-5K7YB	GTEX-131YS	BRNCDT	ENSG00000131778	CHD1L	-1.24	992
1855	chr1_147284476_C_T_b38	GTEX-131YS-0011-R7a-SM-5IJDA	GTEX-131YS	BRNPTM	ENSG00000131778	CHD1L	-1.24	1425
1856	chr1_147284476_C_T_b38	GTEX-131YS-0011-R9b-SM-5EQLY	GTEX-131YS	BRNSPC	ENSG00000131778	CHD1L	-1.24	2021
1857	chr1_147284476_C_T_b38	GTEX-131YS-0126-SM-5KM1M	GTEX-131YS	SKINS	ENSG00000131778	CHD1L	-1.24	1756
1858	chr1_147284476_C_T_b38	GTEX-131YS-0226-SM-5IJEH	GTEX-131YS	ADPSBQ	ENSG00000131778	CHD1L	-1.24	2481
1859	chr1_147284476_C_T_b38	GTEX-131YS-0326-SM-5PNYW	GTEX-131YS	NERVET	ENSG00000131778	CHD1L	-1.24	2005
1860	chr1_147284476_C_T_b38	GTEX-131YS-0426-SM-5EQ4J	GTEX-131YS	ARTTBL	ENSG00000131778	CHD1L	-1.24	2630
1861	chr1_147284476_C_T_b38	GTEX-131YS-0526-SM-5EGKJ	GTEX-131YS	MSCLSK	ENSG00000131778	CHD1L	-1.24	747
1862	chr1_147284476_C_T_b38	GTEX-131YS-0626-SM-5EGKL	GTEX-131YS	BREAST	ENSG00000131778	CHD1L	-1.24	1763
1863	chr1_147284476_C_T_b38	GTEX-131YS-0726-SM-5P9G9	GTEX-131YS	THYROID	ENSG00000131778	CHD1L	-1.24	1893
1864	chr1_147284476_C_T_b38	GTEX-131YS-0826-SM-5PNYV	GTEX-131YS	HRTAA	ENSG00000131778	CHD1L	-1.24	1313
1865	chr1_147284476_C_T_b38	GTEX-131YS-0926-SM-5IJB9	GTEX-131YS	LUNG	ENSG00000131778	CHD1L	-1.24	2021
1866	chr1_147284476_C_T_b38	GTEX-131YS-1126-SM-5N9FQ	GTEX-131YS	ARTAORT	ENSG00000131778	CHD1L	-1.24	5471
1867	chr1_147284476_C_T_b38	GTEX-131YS-1226-SM-5K7VE	GTEX-131YS	ARTCRN	ENSG00000131778	CHD1L	-1.24	3300
1868	chr1_147284476_C_T_b38	GTEX-131YS-1426-SM-5IJF7	GTEX-131YS	ESPMCS	ENSG00000131778	CHD1L	-1.24	1482
1869	chr1_147284476_C_T_b38	GTEX-131YS-1626-SM-5HL6C	GTEX-131YS	LIVER	ENSG00000131778	CHD1L	-1.24	1588
1870	chr1_147284476_C_T_b38	GTEX-131YS-1726-SM-5HL7G	GTEX-131YS	ADPVSC	ENSG00000131778	CHD1L	-1.24	1596
1871	chr1_147284476_C_T_b38	GTEX-131YS-2026-SM-5P9J8	GTEX-131YS	ADRNLG	ENSG00000131778	CHD1L	-1.24	2421
1872	chr1_147284476_C_T_b38	GTEX-131YS-2226-SM-5P9G8	GTEX-131YS	OVARY	ENSG00000131778	CHD1L	-1.24	1494
1873	chr1_147284476_C_T_b38	GTEX-131YS-2326-SM-5IJFJ	GTEX-131YS	UTERUS	ENSG00000131778	CHD1L	-1.24	2505
1874	chr1_147284476_C_T_b38	GTEX-131YS-2426-SM-5J2OD	GTEX-131YS	VAGINA	ENSG00000131778	CHD1L	-1.24	2134
1875	chr1_147284476_C_T_b38	GTEX-131YS-2826-SM-5EQ47	GTEX-131YS	SKINNS	ENSG00000131778	CHD1L	-1.24	2221
1876	chr1_147284476_C_T_b38	GTEX-131YS-2926-SM-5EGKI	GTEX-131YS	CLNSGM	ENSG00000131778	CHD1L	-1.24	1416
1877	chr1_147284476_C_T_b38	GTEX-131YS-3026-SM-5EGHY	GTEX-131YS	BRNCHA	ENSG00000131778	CHD1L	-1.24	2938
1878	chr1_147284476_C_T_b38	GTEX-131YS-3126-SM-5KLYT	GTEX-131YS	BRNCTXA	ENSG00000131778	CHD1L	-1.24	1187
1879	chr1_147284476_C_T_b38	GTEX-131YS-3226-SM-5IFGV	GTEX-131YS	PTTARY	ENSG00000131778	CHD1L	-1.24	2213
1880	chr1_148118675_G_A_b38	GTEX-13OW8-0011-R11a-SM-5L3GT	GTEX-13OW8	BRNCHB	ENSG00000263956	NBPF11	-0.54	476
1881	chr1_148118675_G_A_b38	GTEX-13OW8-0011-R4a-SM-9WG6V	GTEX-13OW8	BRNAMY	ENSG00000263956	NBPF11	-0.54	447
1882	chr1_148118675_G_A_b38	GTEX-13OW8-0126-SM-5IJE5	GTEX-13OW8	THYROID	ENSG00000263956	NBPF11	-0.54	1191
1883	chr1_148118675_G_A_b38	GTEX-13OW8-0226-SM-5K7UP	GTEX-13OW8	BREAST	ENSG00000263956	NBPF11	-0.54	532
1884	chr1_148118675_G_A_b38	GTEX-13OW8-0426-SM-5J2NR	GTEX-13OW8	PRSTTE	ENSG00000263956	NBPF11	-0.54	1314
1885	chr1_148118675_G_A_b38	GTEX-13OW8-0526-SM-5KM24	GTEX-13OW8	TESTIS	ENSG00000263956	NBPF11	-0.54	2452
1886	chr1_148118675_G_A_b38	GTEX-13OW8-1026-SM-5J1NQ	GTEX-13OW8	SKINNS	ENSG00000263956	NBPF11	-0.54	1311
1887	chr1_148118675_G_A_b38	GTEX-13OW8-1226-SM-5K7XD	GTEX-13OW8	ADPSBQ	ENSG00000263956	NBPF11	-0.54	713
1888	chr1_148118675_G_A_b38	GTEX-13OW8-1326-SM-5J1OW	GTEX-13OW8	SKINS	ENSG00000263956	NBPF11	-0.54	1910
1889	chr1_148118675_G_A_b38	GTEX-13OW8-1426-SM-5IJDT	GTEX-13OW8	MSCLSK	ENSG00000263956	NBPF11	-0.54	232
1890	chr1_148118675_G_A_b38	GTEX-13OW8-1526-SM-5K7V2	GTEX-13OW8	NERVET	ENSG00000263956	NBPF11	-0.54	816
1891	chr1_148118675_G_A_b38	GTEX-13OW8-1626-SM-5L3HW	GTEX-13OW8	ARTTBL	ENSG00000263956	NBPF11	-0.54	595
1892	chr1_148118675_G_A_b38	GTEX-13OW8-1726-SM-5L3GO	GTEX-13OW8	LUNG	ENSG00000263956	NBPF11	-0.54	616
1893	chr1_148118675_G_A_b38	GTEX-13OW8-1826-SM-5L3H1	GTEX-13OW8	ARTAORT	ENSG00000263956	NBPF11	-0.54	410
1894	chr1_148118675_G_A_b38	GTEX-13OW8-2026-SM-9WYSA	GTEX-13OW8	ARTCRN	ENSG00000263956	NBPF11	-0.54	531
1895	chr1_148118675_G_A_b38	GTEX-13OW8-2226-SM-5K7Z4	GTEX-13OW8	ESPMSL	ENSG00000263956	NBPF11	-0.54	679
1896	chr1_148118675_G_A_b38	GTEX-13OW8-2326-SM-5L3I9	GTEX-13OW8	ESPMCS	ENSG00000263956	NBPF11	-0.54	489
1897	chr1_148118675_G_A_b38	GTEX-13OW8-2426-SM-9WPNM	GTEX-13OW8	ESPGEJ	ENSG00000263956	NBPF11	-0.54	692
1898	chr1_148118675_G_A_b38	GTEX-13OW8-2726-SM-5L3FZ	GTEX-13OW8	CLNSGM	ENSG00000263956	NBPF11	-0.54	1078
1899	chr1_148118675_G_A_b38	GTEX-13OW8-2826-SM-5L3GC	GTEX-13OW8	BRNCTXA	ENSG00000263956	NBPF11	-0.54	381
1900	chr1_148118675_G_A_b38	GTEX-13OW8-2926-SM-5L3FV	GTEX-13OW8	BRNCHA	ENSG00000263956	NBPF11	-0.54	590
1901	chr1_148118675_G_A_b38	GTEX-13OW8-3026-SM-5L3G8	GTEX-13OW8	PTTARY	ENSG00000263956	NBPF11	-0.54	462
1902	chr1_148929236_G_T_b38	GTEX-13FTY-0011-R11a-SM-5IJEA	GTEX-13FTY	BRNCHB	ENSG00000178104	PDE4DIP	-1.23	16025
1903	chr1_148929236_G_T_b38	GTEX-13FTY-0011-R9b-SM-5KM2U	GTEX-13FTY	BRNSPC	ENSG00000178104	PDE4DIP	-1.23	4229
1904	chr1_148929236_G_T_b38	GTEX-13FTY-0126-SM-5J2NZ	GTEX-13FTY	LUNG	ENSG00000178104	PDE4DIP	-1.23	3501
1905	chr1_148929236_G_T_b38	GTEX-13FTY-0226-SM-5IJBW	GTEX-13FTY	MSCLSK	ENSG00000178104	PDE4DIP	-1.23	60043
1906	chr1_148929236_G_T_b38	GTEX-13FTY-0426-SM-5IJC2	GTEX-13FTY	ARTTBL	ENSG00000178104	PDE4DIP	-1.23	6352
1907	chr1_148929236_G_T_b38	GTEX-13FTY-0626-SM-5L3F8	GTEX-13FTY	ADPSBQ	ENSG00000178104	PDE4DIP	-1.23	4302
1908	chr1_148929236_G_T_b38	GTEX-13FTY-2826-SM-5J2ML	GTEX-13FTY	PTTARY	ENSG00000178104	PDE4DIP	-1.23	9179
1909	chr1_149007262_C_T_b38	GTEX-1GF9W-0008-SM-EAZCY	GTEX-1GF9W	FIBRBLS	ENSG00000178104	PDE4DIP	-0.68	17310
1910	chr1_149007262_C_T_b38	GTEX-1GF9W-0011-R10a-SM-9OSXH	GTEX-1GF9W	BRNCTXB	ENSG00000178104	PDE4DIP	-0.68	9324
1911	chr1_149007262_C_T_b38	GTEX-1GF9W-0011-R11b-SM-9OSXG	GTEX-1GF9W	BRNCHB	ENSG00000178104	PDE4DIP	-0.68	11892
1912	chr1_149007262_C_T_b38	GTEX-1GF9W-0011-R1a-SM-9QEIQ	GTEX-1GF9W	BRNHPP	ENSG00000178104	PDE4DIP	-0.68	4956
1913	chr1_149007262_C_T_b38	GTEX-1GF9W-0011-R3b-SM-CJI2S	GTEX-1GF9W	BRNACC	ENSG00000178104	PDE4DIP	-0.68	6477
1914	chr1_149007262_C_T_b38	GTEX-1GF9W-0011-R5a-SM-CKZO4	GTEX-1GF9W	BRNCDT	ENSG00000178104	PDE4DIP	-0.68	8381
1915	chr1_149007262_C_T_b38	GTEX-1GF9W-0011-R6b-SM-9QEIE	GTEX-1GF9W	BRNNCC	ENSG00000178104	PDE4DIP	-0.68	6390
1916	chr1_149007262_C_T_b38	GTEX-1GF9W-0011-R8b-SM-9QEIR	GTEX-1GF9W	BRNHPT	ENSG00000178104	PDE4DIP	-0.68	4908
1917	chr1_149007262_C_T_b38	GTEX-1GF9W-0126-SM-7PC12	GTEX-1GF9W	NERVET	ENSG00000178104	PDE4DIP	-0.68	8875
1918	chr1_149007262_C_T_b38	GTEX-1GF9W-0226-SM-7PC2U	GTEX-1GF9W	ARTTBL	ENSG00000178104	PDE4DIP	-0.68	12775
1919	chr1_149007262_C_T_b38	GTEX-1GF9W-0526-SM-9MQJP	GTEX-1GF9W	MSCLSK	ENSG00000178104	PDE4DIP	-0.68	36147
1920	chr1_149007262_C_T_b38	GTEX-1GF9W-1926-SM-9KNUM	GTEX-1GF9W	ARTAORT	ENSG00000178104	PDE4DIP	-0.68	8398
1921	chr1_149007262_C_T_b38	GTEX-1GF9W-2626-SM-7P8TA	GTEX-1GF9W	BRNCTXA	ENSG00000178104	PDE4DIP	-0.68	7724
1922	chr1_149007262_C_T_b38	GTEX-1GF9W-2726-SM-9JGGW	GTEX-1GF9W	BRNCHA	ENSG00000178104	PDE4DIP	-0.68	6638
1923	chr1_149007262_C_T_b38	GTEX-1GF9W-2826-SM-7MKGE	GTEX-1GF9W	PTTARY	ENSG00000178104	PDE4DIP	-0.68	11475
1924	chr1_149072907_G_A_b38	GTEX-13VXU-0011-R11b-SM-5O9DJ	GTEX-13VXU	BRNCHB	ENSG00000269713	NBPF9	-0.85	3364
1925	chr1_149072907_G_A_b38	GTEX-13VXU-0226-SM-5SI9R	GTEX-13VXU	ADPSBQ	ENSG00000269713	NBPF9	-0.85	1092
1926	chr1_149072907_G_A_b38	GTEX-13VXU-0426-SM-5LU3I	GTEX-13VXU	NERVET	ENSG00000269713	NBPF9	-0.85	1320
1927	chr1_149072907_G_A_b38	GTEX-13VXU-0726-SM-5J2O7	GTEX-13VXU	TESTIS	ENSG00000269713	NBPF9	-0.85	1207
1928	chr1_149072907_G_A_b38	GTEX-13VXU-0826-SM-5KLZ2	GTEX-13VXU	THYROID	ENSG00000269713	NBPF9	-0.85	2844
1929	chr1_149072907_G_A_b38	GTEX-13VXU-1926-SM-5LU5J	GTEX-13VXU	ARTCRN	ENSG00000269713	NBPF9	-0.85	1188
1930	chr1_149072907_G_A_b38	GTEX-13VXU-2726-SM-5LU4N	GTEX-13VXU	LUNG	ENSG00000269713	NBPF9	-0.85	3027
1931	chr1_149072907_G_A_b38	GTEX-13VXU-3026-SM-5LU3K	GTEX-13VXU	BRNCHA	ENSG00000269713	NBPF9	-0.85	2116
1932	chr1_149072907_G_A_b38	GTEX-13VXU-3126-SM-5SIA4	GTEX-13VXU	PTTARY	ENSG00000269713	NBPF9	-0.85	1519
1933	chr1_149072907_G_A_b38	GTEX-14C39-0226-SM-5TDDW	GTEX-14C39	THYROID	ENSG00000269713	NBPF9	-0.81	1592
1934	chr1_149072907_G_A_b38	GTEX-14C39-1026-SM-73KWG	GTEX-14C39	PNCREAS	ENSG00000269713	NBPF9	-0.81	939
1935	chr1_149072907_G_A_b38	GTEX-14C39-1626-SM-5S2P4	GTEX-14C39	CLNSGM	ENSG00000269713	NBPF9	-0.81	1025
1936	chr1_149072907_G_A_b38	GTEX-14C39-1826-SM-5ZZW4	GTEX-14C39	SNTTRM	ENSG00000269713	NBPF9	-0.81	3696
1937	chr1_149072907_G_A_b38	GTEX-14C39-1926-SM-5ZZW5	GTEX-14C39	CLNTRN	ENSG00000269713	NBPF9	-0.81	1952
1938	chr1_149072907_G_A_b38	GTEX-14C39-3026-SM-5S2QE	GTEX-14C39	BRNCHA	ENSG00000269713	NBPF9	-0.81	1883
1939	chr1_149072907_G_A_b38	GTEX-15SKB-0008-SM-EAZ36	GTEX-15SKB	FIBRBLS	ENSG00000269713	NBPF9	-1.45	2191
1940	chr1_149072907_G_A_b38	GTEX-15SKB-0426-SM-6PALQ	GTEX-15SKB	NERVET	ENSG00000269713	NBPF9	-1.45	1852
1941	chr1_149072907_G_A_b38	GTEX-15SKB-0526-SM-6PAMP	GTEX-15SKB	ARTTBL	ENSG00000269713	NBPF9	-1.45	1926
1942	chr1_149072907_G_A_b38	GTEX-15SKB-0826-SM-7KUFB	GTEX-15SKB	LUNG	ENSG00000269713	NBPF9	-1.45	1825
1943	chr1_149072907_G_A_b38	GTEX-15SKB-1626-SM-6PAL6	GTEX-15SKB	ADPVSC	ENSG00000269713	NBPF9	-1.45	2314
1944	chr1_149072907_G_A_b38	GTEX-17HHY-0011-R6b-SM-7189Z	GTEX-17HHY	BRNNCC	ENSG00000269713	NBPF9	-0.71	1038
1945	chr1_149072907_G_A_b38	GTEX-17HHY-0126-SM-7LG5D	GTEX-17HHY	SKINS	ENSG00000269713	NBPF9	-0.71	967
1946	chr1_149072907_G_A_b38	GTEX-17HHY-0526-SM-793BZ	GTEX-17HHY	ARTTBL	ENSG00000269713	NBPF9	-0.71	960
1947	chr1_149072907_G_A_b38	GTEX-17HHY-0926-SM-793C1	GTEX-17HHY	BREAST	ENSG00000269713	NBPF9	-0.71	1219
1948	chr1_149072907_G_A_b38	GTEX-17HHY-2526-SM-7IGME	GTEX-17HHY	PRSTTE	ENSG00000269713	NBPF9	-0.71	1322
1949	chr1_149072907_G_A_b38	GTEX-17HHY-2926-SM-79OJW	GTEX-17HHY	BRNCHA	ENSG00000269713	NBPF9	-0.71	1760
1950	chr1_149072907_G_A_b38	GTEX-1JKYN-0426-SM-CGQG2	GTEX-1JKYN	PNCREAS	ENSG00000269713	NBPF9	-0.59	3020
1951	chr1_149072907_G_A_b38	GTEX-1JKYN-0526-SM-CGQG3	GTEX-1JKYN	ADPVSC	ENSG00000269713	NBPF9	-0.59	3486
1952	chr1_149072907_G_A_b38	GTEX-1JKYN-1026-SM-CGQG4	GTEX-1JKYN	TESTIS	ENSG00000269713	NBPF9	-0.59	3748
1953	chr1_149072907_G_A_b38	GTEX-1JKYN-1126-SM-CGQG5	GTEX-1JKYN	THYROID	ENSG00000269713	NBPF9	-0.59	8004
1954	chr1_149072907_G_A_b38	GTEX-1JKYN-1226-SM-CGQG8	GTEX-1JKYN	ADPSBQ	ENSG00000269713	NBPF9	-0.59	2970
1955	chr1_149072907_G_A_b38	GTEX-1JKYN-1326-SM-CGQG9	GTEX-1JKYN	SKINS	ENSG00000269713	NBPF9	-0.59	2311
1956	chr1_149072907_G_A_b38	GTEX-1JKYN-1626-SM-ARU8T	GTEX-1JKYN	ESPGEJ	ENSG00000269713	NBPF9	-0.59	1283
1957	chr1_149072907_G_A_b38	GTEX-1JKYN-1926-SM-CMKH1	GTEX-1JKYN	NERVET	ENSG00000269713	NBPF9	-0.59	3763
1958	chr1_149072907_G_A_b38	GTEX-1JKYN-2326-SM-CGQG7	GTEX-1JKYN	CLNTRN	ENSG00000269713	NBPF9	-0.59	2968
1959	chr1_149072907_G_A_b38	GTEX-1O9I2-1226-SM-E6CQC	GTEX-1O9I2	THYROID	ENSG00000269713	NBPF9	-0.08	4609
1960	chr1_149072907_G_A_b38	GTEX-1O9I2-1326-SM-E6CQD	GTEX-1O9I2	ADPVSC	ENSG00000269713	NBPF9	-0.08	1236
1961	chr1_149072907_G_A_b38	GTEX-Y8LW-0002-SM-4V6G2	GTEX-Y8LW	LCL	ENSG00000269713	NBPF9	0.04	1284
1962	chr1_149072907_G_A_b38	GTEX-Y8LW-0008-SM-4V6G5	GTEX-Y8LW	FIBRBLS	ENSG00000269713	NBPF9	0.04	2961
1963	chr1_149072907_G_A_b38	GTEX-Y8LW-0326-SM-4VBQ9	GTEX-Y8LW	LUNG	ENSG00000269713	NBPF9	0.04	1578
1964	chr1_149072907_G_A_b38	GTEX-Y8LW-1826-SM-5S2MV	GTEX-Y8LW	SKINS	ENSG00000269713	NBPF9	0.04	1201
1965	chr1_149073823_G_A_b38	GTEX-WXYG-0004-SM-4MVOS	GTEX-WXYG	LCL	ENSG00000269713	NBPF9	-1.06	1381
1966	chr1_149073823_G_A_b38	GTEX-WXYG-0008-SM-4ONDU	GTEX-WXYG	FIBRBLS	ENSG00000269713	NBPF9	-1.06	1514
1967	chr1_149073823_G_A_b38	GTEX-WXYG-0226-SM-3NB2Y	GTEX-WXYG	THYROID	ENSG00000269713	NBPF9	-1.06	3658
1968	chr1_149073823_G_A_b38	GTEX-WXYG-0826-SM-4ONC7	GTEX-WXYG	PNCREAS	ENSG00000269713	NBPF9	-1.06	797
1969	chr1_149073823_G_A_b38	GTEX-WXYG-0926-SM-3NB2O	GTEX-WXYG	ADPVSC	ENSG00000269713	NBPF9	-1.06	1733
1970	chr1_149073823_G_A_b38	GTEX-WXYG-1026-SM-4ONCD	GTEX-WXYG	ESPGEJ	ENSG00000269713	NBPF9	-1.06	1189
1971	chr1_149073823_G_A_b38	GTEX-WXYG-1126-SM-4ONCH	GTEX-WXYG	ESPMSL	ENSG00000269713	NBPF9	-1.06	2036
1972	chr1_149073823_G_A_b38	GTEX-WXYG-1326-SM-4ONCN	GTEX-WXYG	UTERUS	ENSG00000269713	NBPF9	-1.06	1007
1973	chr1_149073823_G_A_b38	GTEX-WXYG-1426-SM-4ONCK	GTEX-WXYG	OVARY	ENSG00000269713	NBPF9	-1.06	1808
1974	chr1_149073823_G_A_b38	GTEX-WXYG-1726-SM-4ONCU	GTEX-WXYG	CLNSGM	ENSG00000269713	NBPF9	-1.06	1234
1975	chr1_149073823_G_A_b38	GTEX-WXYG-2226-SM-4E3IM	GTEX-WXYG	BREAST	ENSG00000269713	NBPF9	-1.06	1418
1976	chr1_149073823_G_A_b38	GTEX-WXYG-2726-SM-EZ6KR	GTEX-WXYG	ARTTBL	ENSG00000269713	NBPF9	-1.06	1227
1977	chr1_149075730_G_A_b38	GTEX-1S82P-0226-SM-E6CI6	GTEX-1S82P	ADPSBQ	ENSG00000269713	NBPF9	0.14	1607
1978	chr1_149075730_G_A_b38	GTEX-1S82P-0726-SM-EVR4O	GTEX-1S82P	SLVRYG	ENSG00000269713	NBPF9	0.14	1001
1979	chr1_149075730_G_A_b38	GTEX-1S82P-0826-SM-EVR4P	GTEX-1S82P	LUNG	ENSG00000269713	NBPF9	0.14	2669
1980	chr1_149075730_G_A_b38	GTEX-1S82P-0926-SM-EWRNP	GTEX-1S82P	ADPVSC	ENSG00000269713	NBPF9	0.14	1043
1981	chr1_149075730_G_A_b38	GTEX-1S82P-1026-SM-EAZ4W	GTEX-1S82P	PNCREAS	ENSG00000269713	NBPF9	0.14	1073
1982	chr1_149075730_G_A_b38	GTEX-1S82P-1126-SM-EV79M	GTEX-1S82P	ADRNLG	ENSG00000269713	NBPF9	0.14	1243
1983	chr1_149075730_G_A_b38	GTEX-1S82P-1626-SM-EVR4Q	GTEX-1S82P	ESPGEJ	ENSG00000269713	NBPF9	0.14	2341
1984	chr1_149075730_G_A_b38	GTEX-1S82P-2026-SM-E9TIQ	GTEX-1S82P	CLNSGM	ENSG00000269713	NBPF9	0.14	1222
1985	chr1_149075730_G_A_b38	GTEX-1S82P-2126-SM-E6CI5	GTEX-1S82P	SKINNS	ENSG00000269713	NBPF9	0.14	752
1986	chr1_149887127_C_G_b38	GTEX-P4QS-1126-SM-3NMD5	GTEX-P4QS	KDNCTX	ENSG00000184260	HIST2H2AC		23
1987	chr1_149887127_C_G_b38	GTEX-P4QS-1326-SM-3NMCD	GTEX-P4QS	ADRNLG	ENSG00000184260	HIST2H2AC		99
1988	chr1_149887127_C_G_b38	GTEX-P4QS-1726-SM-3NB1V	GTEX-P4QS	NERVET	ENSG00000184260	HIST2H2AC		27
1989	chr1_150509696_C_T_b38	GTEX-QLQ7-0926-SM-447BC	GTEX-QLQ7	ESPMCS	ENSG00000143369	ECM1	-1.17	110423
1990	chr1_150509696_C_T_b38	GTEX-QLQ7-0726-SM-2I5G2	GTEX-QLQ7	THYROID	ENSG00000143369	ECM1	-1.17	643
1991	chr1_150509696_C_T_b38	GTEX-QLQ7-0126-SM-CL55R	GTEX-QLQ7	ADRNLG	ENSG00000143369	ECM1	-1.17	929
1992	chr1_150509696_C_T_b38	GTEX-QLQ7-1926-SM-2S1R6	GTEX-QLQ7	ARTTBL	ENSG00000143369	ECM1	-1.17	899
1993	chr1_150509696_C_T_b38	GTEX-QLQ7-1326-SM-CNNOR	GTEX-QLQ7	PRSTTE	ENSG00000143369	ECM1	-1.17	2741
1994	chr1_150509696_C_T_b38	GTEX-QLQ7-0526-SM-2I5G3	GTEX-QLQ7	HRTLV	ENSG00000143369	ECM1	-1.17	786
1995	chr1_150509696_C_T_b38	GTEX-QLQ7-1626-SM-2S1R8	GTEX-QLQ7	SKINS	ENSG00000143369	ECM1	-1.17	2604
1996	chr1_150509696_C_T_b38	GTEX-QLQ7-1126-SM-CYPRB	GTEX-QLQ7	CLNTRN	ENSG00000143369	ECM1	-1.17	2506
1997	chr1_150509696_C_T_b38	GTEX-QLQ7-0008-SM-447AW	GTEX-QLQ7	FIBRBLS	ENSG00000143369	ECM1	-1.17	3498
1998	chr1_150509696_C_T_b38	GTEX-QLQ7-1726-SM-2S1QQ	GTEX-QLQ7	MSCLSK	ENSG00000143369	ECM1	-1.17	335
[truncated: 26,653 more rows]

## Sheet: s2_kremer119_outlier28
	FB_ID	Sample	SEX	RNA_HOX_GROUP	RNA_BATCH_GROUP	Gene	comment
0	FB49665	X74172	male	magenta	orange	GTPBP3	pred_effect=nmd;VARIANT_EFFECT=missense;frame-shift;RNA_DEFECT_FOR_DIAGNOSIS_GENE=None
1	FB58027	X76630	female	magenta	purple	NDUFB3	pred_effect=nmd;VARIANT_EFFECT=missense;stop;RNA_DEFECT_FOR_DIAGNOSIS_GENE=None
2	FB60592	X76622	male	magenta	purple	MGME1	pred_effect=nmd;VARIANT_EFFECT=stop;RNA_DEFECT_FOR_DIAGNOSIS_GENE=aberrant_expression
3	FB61691	X76636	male	magenta	darkgreen	DNAJC3	pred_effect=nmd;VARIANT_EFFECT=stop;RNA_DEFECT_FOR_DIAGNOSIS_GENE=aberrant_expression
4	FB61695	X61695	male	magenta	orange	DNAJC3	pred_effect=nmd;VARIANT_EFFECT=stop;RNA_DEFECT_FOR_DIAGNOSIS_GENE=aberrant_expression
5	FB61818	X76624	female	skyblue	purple	SFXN4	pred_effect=nmd;VARIANT_EFFECT=frame-shift;splice;RNA_DEFECT_FOR_DIAGNOSIS_GENE=MAE
6	FB68607	MUC1374	female	magenta	darkgreen	CDKL5	pred_effect=nmd;VARIANT_EFFECT=frame-shift;RNA_DEFECT_FOR_DIAGNOSIS_GENE=None
7	FB73897	X76632	female	skyblue	darkgreen	NBAS	pred_effect=nmd;VARIANT_EFFECT=frame-shift;frame-shift;RNA_DEFECT_FOR_DIAGNOSIS_GENE=None
8	FB73898	X76633	male	gold	darkgreen	IARS	pred_effect=nmd;VARIANT_EFFECT=missense;stop;RNA_DEFECT_FOR_DIAGNOSIS_GENE=MAE
9	FB73898	MUC1415	male	gold	darkgreen	IARS	pred_effect=nmd;VARIANT_EFFECT=missense;stop;RNA_DEFECT_FOR_DIAGNOSIS_GENE=MAE
10	FB75110	X76638	male	skyblue	orange	NBAS	pred_effect=nmd;VARIANT_EFFECT=missense;stop;RNA_DEFECT_FOR_DIAGNOSIS_GENE=MAE
11	FB76065	MUC1379	male	magenta	darkgreen	NSUN3	pred_effect=nmd;VARIANT_EFFECT=coding;stop;RNA_DEFECT_FOR_DIAGNOSIS_GENE=None
12	FB78659	MUC1381	female	magenta	darkgreen	PURA	pred_effect=nmd;VARIANT_EFFECT=frame-shift;RNA_DEFECT_FOR_DIAGNOSIS_GENE=None
13	FB80304	MUC1413	male	magenta	purple	SUCO	pred_effect=nmd;VARIANT_EFFECT=frame-shift;del;RNA_DEFECT_FOR_DIAGNOSIS_GENE=None
14	FB80856	MUC1414	male	skyblue	orange	DPYD	pred_effect=nmd;VARIANT_EFFECT=frame-shift;RNA_DEFECT_FOR_DIAGNOSIS_GENE=None
15	FB80866	MUC1424	male	skyblue	darkgreen	DPYD	pred_effect=nmd;VARIANT_EFFECT=frame-shift;RNA_DEFECT_FOR_DIAGNOSIS_GENE=None
16	FB80869	MUC1427	female	skyblue	purple	DPYD	pred_effect=nmd;VARIANT_EFFECT=missense;stop;RNA_DEFECT_FOR_DIAGNOSIS_GENE=None
17	FB81539	MUC0489	male	magenta	darkgreen	TXN2	pred_effect=nmd;VARIANT_EFFECT=stop;RNA_DEFECT_FOR_DIAGNOSIS_GENE=aberrant_splicing
18	FB81539	MUC0490	male	magenta	purple	TXN2	pred_effect=nmd;VARIANT_EFFECT=stop;RNA_DEFECT_FOR_DIAGNOSIS_GENE=aberrant_splicing
19	FB81539	MUC0491	male	magenta	orange	TXN2	pred_effect=nmd;VARIANT_EFFECT=stop;RNA_DEFECT_FOR_DIAGNOSIS_GENE=aberrant_splicing
20	FB71215	X76625	female	magenta	purple	LYRM7	pred_effect=nmd;VARIANT_EFFECT=frame-shift;stop;RNA_DEFECT_FOR_DIAGNOSIS_GENE=None
21	FB71215	X76625	female	magenta	purple	MTO1	pred_effect=nmd;VARIANT_EFFECT=frame-shift;stop;RNA_DEFECT_FOR_DIAGNOSIS_GENE=None
22	FB58955	MUC1350	female	magenta	darkgreen	CLPP	WES_SIGNI=True;RNA_ABER_EXP_SIGNI=False;MAE_IS_SIGNI=None;RNA_ABER_SPLICE_SIGNI=True
23	FB35791	MUC1344	male	magenta	orange	TIMMDC1	WES_SIGNI=None;RNA_ABER_EXP_SIGNI=True;MAE_IS_SIGNI=None;RNA_ABER_SPLICE_SIGNI=True
24	FB66744	MUC1365	male	skyblue	darkgreen	TIMMDC1	WES_SIGNI=None;RNA_ABER_EXP_SIGNI=True;MAE_IS_SIGNI=None;RNA_ABER_SPLICE_SIGNI=True
25	FB73804	MUC1396	male	magenta	darkgreen	MGST1	WES_SIGNI=None;RNA_ABER_EXP_SIGNI=True;MAE_IS_SIGNI=None;RNA_ABER_SPLICE_SIGNI=False
26	FB80256	MUC1404	male	magenta	orange	ALDH18A1	WES_SIGNI=True;RNA_ABER_EXP_SIGNI=True;MAE_IS_SIGNI=True;RNA_ABER_SPLICE_SIGNI=False
27	FB62346	MUC1361	male	skyblue	purple	MCOLN1	AGE slightly inferior of the thresholds

## Sheet: s3_pfib_outlier49
	Sample	Sex	Gene	RNAdefects	TableName
0	R80184	M	ALDH18A1	AE, MAE	S2
1	R60537	M	ATP6AP1	AE, Var	S2
2	R62943	F	MICOS13	AE, AS	S2
3	R96820	F	CLPP	AE, AS	S2
4	R77611	F	DLD	AE, MAE	S2
5	R91273	F	ETFDH	AE	S2
6	R80346	F	LIG3	AE, Var	S2
7	R64921	M	MCOLN1	AE, AS	S2
8	R98254	F	MRPL38	AE	S2
9	R44456	F	MRPL44	AE, AS	S2
10	R16472	M	MRPS25	AE, AS, Var	S2
11	R61100	F	NAXE	AE, AS	S2
12	R21147	M	NDUFA10	AE	S2
13	R51757	M	NDUFA10	AE	S2
14	R46723	F	NDUFAF5	AE, AS, Var	S2
15	R59185	F	NDUFS4	AE	S2
16	R89912	M	NFU1	AE, MAE	S2
17	R25473	F	PEX1	AE, Var	S2
18	R24289	M	RRM2B	AE, MAE	S2
19	R19100	M	SLC25A4	AE	S2
20	R15264	F	TIMMDC1	AE, AS, Var	S2
21	R28774	M	TIMMDC1	AE, AS, Var	S2
22	R52016	M	TIMMDC1	AE, AS, Var	S2
23	R36605	M	TWNK	AE, AS	S2
24	R20754	M	UFM1	AE	S2
25	R30525	F	AP4B1	AE	S4
26	R55237	F	ASCC1	AE	S4
27	R25912	M	CHD1	AE	S4
28	R19907	M	DNAJC3	AE	S4
29	R54158	M	DNAJC3	AE	S4
30	R11258	M	ELAC2	AE	S4
31	R27473	M	GAMT	AE	S4
32	R26710	M	IARS1	AE	S4
33	R95723	F	MED23	AE	S4
34	R64948	M	MEPCE	AE	S4
35	R64046	M	MGME1	AE	S4
36	R29620	M	NBAS	AE	S4
37	R70186	F	NBAS	AE	S4
38	R18626	M	NSUN3	AE	S4
39	R47816	M	PGM2L1	AE	S4
40	R31640	F	RNF170	AE	S4
41	R34820	M	SBDS	AE	S4
42	R77365	F	SELENON	AE	S4
43	R21470	F	SFXN4	AE	S4
44	R21993	F	SON	AE	S4
45	R64055	M	TALDO1	AE	S4
46	R15748	F	TANGO2	AE	S4
47	R42505	M	UQCRFS1	AE	S4
48	R66814	M	VPS33B	AE	S4

## Sheet: s4_pmuslce36_outlier22
	Sample	ensg	Gene
0	UC179	ENSG00000142156	COL6A1
1	UC30	ENSG00000142156	COL6A1
2	UC384	ENSG00000142156	COL6A1
3	UC397	ENSG00000142156	COL6A1
4	UC77	ENSG00000142156	COL6A1
5	UC98	ENSG00000142156	COL6A1
6	UC99	ENSG00000142156	COL6A1
7	UC220	ENSG00000142173	COL6A2
8	UC222	ENSG00000142173	COL6A2
9	UC264	ENSG00000142173	COL6A2
10	UC338	ENSG00000142173	COL6A2
11	UC357	ENSG00000142173	COL6A2
12	UC43	ENSG00000142173	COL6A2
13	UC51	ENSG00000142173	COL6A2
14	UC100	ENSG00000163359	COL6A3
15	UC129	ENSG00000163359	COL6A3
16	UC13	ENSG00000163359	COL6A3
17	UC21	ENSG00000163359	COL6A3
18	UC50	ENSG00000163359	COL6A3
19	UC54	ENSG00000163359	COL6A3
20	UC56	ENSG00000163359	COL6A3
21	UC95	ENSG00000163359	COL6A3

## Sheet: s5_ly111
Index	Patient ID	Family ID	Relationship	Sex	Age	Genetic diagnosis	Remark	Variant DNA level(GRCh37)	Varient RNA level	Variant proteint level	RNA defect		inheritance pattern	AllelesForm	ACMG_DNA	ACMG-RNAseq	SpliceAI
											Aberrant expression	Aberrant splicing
A01	AS35814	AF18087	proband	M	5.1y	HUWE1	Diag	chrX:53630324:C>G	c.2876+5G>C	p.?	√	√	XLD	Hemizygous	VUS	LP	P
						NM_031407.7
A02	AS23161440	AF23315090	proband	M	12.67y	BTK	Diag	chrX:100613600:C>T	c.974+5G>A	p.?	√	√	XLR	Hemizygous	VUS	P	P
						NM_000061.3
A03	AS60159	AF27739	proband	M	0.17y	WWOX	Undiag	chr16:78191089:T>A	c.410-6991T>A	p.?	√		AR	CompoundHet	VUS	VUS	P
						NM_016373.4		chr16:78198115:G>A	c.445G>A	p.Ala149Thr					VUS	VUS
A04	AS30833	AF16639	proband1.1	W	9y	BRAT1	Diag	chr7:2581755:T>G	c.1014A>C	p.Pro338=	√		AR	CompoundHet	VUS	LP	P
						NM_152743.4		chr7:2583320:AG>A	c.706delC	p.Leu236CysfsTer5					LP	LP
A05	AS73212	AF16639	proband1.2	W	9y	BRAT1	Diag	chr7:2581755:T>G	c.1014A>C	p.Pro338=	√	√	AR	CompoundHet	VUS	LP	P
						NM_152743.4		chr7:2583320:AG>A	c.706delC	p.Leu236CysfsTer5					LP	LP
A08	AS30696	AF16542	proband	M	14.58y	EXT2	Diag	chr11:44151690:T>A	c.1173+2T>A	p.?	√	√	AD	Het	P	P	P
						NM_207122.2
A09	AS39082	AF20455	proband1	W	10.42y	TMEM147	Diag	chr19:36037846:G>T	c.345-1G>T	p.?	√	√	AR	Homo	P	P	P
						NM_032635.3
A10	AS40521	AF20455	proband2	W		TMEM147	Diag	chr19:36037846:G>T	c.345-1G>T	p.?	√	√	AR	Homo	P	P	P
						NM_032635.3
A11	AS40688	AF20455	proband3	M		TMEM147	Diag	chr19:36037846:G>T	c.345-1G>T	p.?	√	√	AR	Homo	P	P	P
						NM_032635.3
A13	AS52397	AF26215	proband	M	24.58y	DYSF	Diag	chr2:71900503:C>T	c.5785-824C>T	p.?	√	√	AR	Homo	N/A	LP/LP	P
						NM_001130987.2
A14	AS20994	AF10775	proband	M	3.25y	CWF19L1	Undiag	chr10:102016016:C>A	c.504+3G>T	p.?	√	√	AR	Het	VUS	VUS	P
						NM_018294.6
A15	AS60481	AF27348	proband1	M	7.67y	UBA5	Undiag	chr3:132394727:T>C	c.1091T>C	p.Leu364Ser	√		AR	CompoundHet	VUS	VUS
						NM_024818.4		chr3:132384663:T>C	c.162-4T>C	p.?					VUS	VUS
A16	AS60480	AF27348	proband2	W	1.83y	UBA5	Undiag	chr3:132394727:T>C	c.1091T>C	p.Leu364Ser	√		AR	CompoundHet	VUS	VUS
						NM_024818.4		chr3:132384663:T>C	c.162-4T>C	p.?					VUS	VUS
A17	AS23098	AF11236	proband1.1	M	1.92y	TANC2	Diag	chr17:61497664:C>T	c.4321C>T	p.Gln1441Ter			AD	Het	LP	LP
						NM_025185.4
A18	AS26494	AF11236	proband1.2	M	1.92y	TANC2	Diag	chr17:61497664:C>T	c.4321C>T	p.Gln1441Ter			AD	Het	LP	LP
						NM_025185.4
A19	AS81707	AF37176	proband	M	2.3y	MED25	Diag	chr19:50321878:G>C	c.180+5G>C	p.?	√	√	AR	CompoundHet	VUS	LP	P
						NM_030973.3		chr19:50331794:C>G	c.394C>G	p.Arg132Gly					VUS	VUS
B01	AS71932	AF20415	proband	W	3.75y	RPL21	Diag	chr13:27828333:A>T	c.68-24A>T	p.?		√	AD	Het	LP	P	P
						NM_000982.3
B02	AS71112	AF23302	proband	M	0.17y	STXBP1	Diag	chr9:130425634:T>C	c.578+2T>C	p.?			AD	Het	P	P	P
						NM_001032221.6
B03	AS71575	AF31556	proband	M	5.83y	SNRPN	Diag	chr15:25221463:C>T	c.167C>T	p.Ala56Val			AR	CompoundHet	P	P
						NM_003097.5		chr15:25219512:T>C	c.-89T>C	p.?
B04	AS17036	AF9498	proband	M	2.5y	ADPRS	Diag	chr1:36557574:C>T	c.580C>T	p.Gln194Ter			AR	CompoundHet	LP	LP
						NM_017825.3		chr1:36558697:G>A	c.803-1G>A	p.?		√			LP	LP	P
B07	AS26875	AF13812	proband	W	2.75y	PIBF1	Diag	chr13:73547734:TAAATA>T	c.2060_2064del	p.Asn687ArgfsTer24			AR	CompoundHet	LP	LP	P
						NM_001349655.2		chr13:73547799C:>G	c.2122C>G	p.Leu708Val					VUS	VUS	P
B10	AS20992	AF12005	proband	W	30.67y	DYSF	Diag	chr2:71900503:C>T	c.5785-824C>T	p.?		√	AR	Homo	VUS	LP	P
						NM_001130987.2
B11	AS79750	AF26778	proband	M	11.17y	TSC2	Diag	chr16:2098062:GCGGGGTAAGTGGCGGTCCCCA>G	c.-30+2_-30+22del	p.?		√	AD	Het	VUS	LP	P
						NM_000548.5
B12	AS64512	AF28067	proband	W	32y	TSC1	Undiag	chr9:135796648:G>C	c.737+102C>G	p.?			AD	Het	VUS	VUS/
						NM_000368.5
						TSC2		chr16:2111716:G>A	c.1120-156G>A	p.?				Het	VUS	VUS
						NM_000548.5
B13	AS80673	AF38129	proband	M	32.75y	PKD1	Diag	chr16:2150164:T>G	c.9712+3A>C	p.?		√	AD	Het	VUS	LP	P
						NM_001009944.3
B14	AS70305	AF32170	proband	W	6.67y	MED12	Undiag	chrX:70339852:A>G	c.397-12A>G	p.?		√	XLR	Het	VUS	VUS	P
						NM_005120.3
B15	AS72825	AF34797	proband	W	5.1y	PNP	Diag	chr14:20944637:T>A	c.747T>A	p.Tyr249Ter			AR	CompoundHet	LP	LP
						NM_000270.4		chr14:20942914:G>A	c.286-18G>A	p.?		√			VUS	LP	P
B16	AS80562	AF38111	proband	M	5.58y	PEX10	Undiag	chr1:2338005:A>G	c.830T>C	p.Leu277Pro			AR	CompoundHet	VUS	VUS
						NM_002617.4		chr1:2338283:TGTAGCTAACACGGGCCCTCAG>T	c.631_651del	p.Leu211_Tyr217del					VUS	VUS
B17	AS16343	AF9244	proband	W	17.5y	PNPLA6	Diag	chr19:7618851TC>T	c.2241del	p.Met748TrpfsTer65			AR	CompoundHet	LP	LP
						NM_006702.4		chr19:7621345:A>G	c.2986A>G	p.Thr996Ala					VUS	VUS
B20	AS2864	AF1197	proband	W	18y	COL4A3	Diag	chr2:228147159:G>T	c.2567G>T	p.Gly856Val			AR	CompoundHet	VUS	VUS
						NM_000091.5		chr2:228174035:G>A	c.4755+1G>A	p.?					LP	LP	P
B21	AS59669	AF29451	proband	M	0.67y	RNASEH2C	Undiag	chr11:65487620:C>T	c.364G>A	p.Ala122Thr			AR	CompoundHet	VUS	VUS
						NM_032193.3		chr11:65487867:C>T	c.194G>A	p.Gly65Asp					VUS	VUS
B24	AS60586	AF27698	proband	W	9.5y	CERT1	Undiag	chr5:74712820:C>T	c.1102G>A	p.Asp368Asn			AD	Het	VUS	VUS
						NM_001130105.1
B25	AS73209	AF35056	proband	W	7d	RECQL4	Undiag	chr8:145738024:C>T	c.2885+1G>A	p.?		√	AR	Het	LP	LP	P
						NM_004260.4
B26	AS76056	AF36201	proband	M	5.1y	TRPM6	Diag	chr9:77376910:C>T	c.4672+5G>A	p.?		√	AR	CompoundHet	VUS	LP	P
								chr9:77354844:C>A	c.5282G>T	p.Arg1761Leu		√			VUS	LP	P
						NM_017662.5		chr9:77354850:G>A	c.5276C>T	p.Ser1759Phe					VUS	VUS	P
B29	AS24461	AF10986	proband	W	22.92y	MCM9	Undiag	chr6:119232922:A>G	c.1043T>C	p.Leu348Pro			AR	Homo	VUS	VUS
						NM_017696.2
B30	AS23158309	AF23314173	proband	W	2y	SIN3A	Undiag	chr15:75682165:G>A	c.2852-3C>T	p.?			AD	Het	N/A	VUS
						NM_001145358.2
B31	AS23158310	AF23314173	father	M		SIN3A	Undiag	chr15:75682165:G>A	c.2852-3C>T	p.?			AD	Het	N/A	VUS
						NM_001145358.2
B33	AS23157430	AF23313907	proband	M	5.75y	DLG4	Diag	chr17:7106572:G>A	c.711C>T	p.Ile237=		√	AD	Het	VUS	LP
						NM_001365.4
B34	AS51367	AF25853	proband	W	11y	NUS1	Diag	chr6:118024873:T>G	c.791+6T>G	p.?		√	AR	CompoundHet	VUS	LP	P
						NM_138459.5		chr6:118014326:T>A	c.537T>A	p.Asp179Glu					VUS	VUS
B35	AS62404	AF30557	proband	W	5.17y	OFD1	Undiag	chrX:13781859:T>C	c.2489-5T>C	p.?			XLD	Het	VUS	VUS
						NM_003611.3
B38	AS63979	AF31051	proband	M	11.92y	COL6A2	Diag	chr21:47536593:TAGGCTGGC>T	c.954+3_954+10del	p.?		√	AD	Het	VUS	LP	P
						NM_001849.3
B39	AS77213	AF36701	proband	W	8.5y	COL6A2	Diag	chr21:47542022:G>A	c.1522G>A	p.Gly508Arg			AR	CompoundHet	VUS	LP
						NM_001849.3		chr21:47552254:G>A	c.2848G>A	p.Gly950Ser					VUS	VUS
B40	AS24813	AF10547	proband	W	10.33y	SLC33A1	Undiag	chr3:155561548:ACATTCTAAGT>A	c.776-1150_776-1141del	p.?			AR	CompoundHet	VUS	VUS
						NM_004733.4		chr3:155546070:A>C	c.1579T>G	p.Phe527Val					VUS	VUS
B41	AS26995	AF14634	proband	M	6y	KCTD17	Undiag	chr22:37457784:A>C	c.824+115A>C	p.?			AD	Het	N/A	N/A
						NM_024681.2
B42	AS26996	AF14636	proband	M	0.33y	IARS2	Undiag	chr1:220267841:C>T	c.267+16C>T	p.?			AR	Het	VUS	VUS
						NM_018060.4
B43	AS48433	AF21103	proband	M	1.5y	SLC12A1	Undiag	chr15:48541770:A>G	c.1685-2A>G	p.?			AR	Het	LP	LP
						NM_000338.3

## Sheet: s6_ly111_nmd450
	Consequence	IMPACT	Gene	BIOTYPE	LoF	LoF_filter	LoF_flags	LoF_info	Sample
0	stop_gained	HIGH	LUZP1	protein_coding	HC			GERP_DIST:0&BP_DIST:2884&PERCENTILE:0.107087588981739&DIST_FROM_LAST_EXON:2726&50_BP_RULE:PASS	AS17069
2	stop_gained&frameshift_variant&splice_region_variant&intron_variant	HIGH	YTHDF3	protein_coding	HC		NO_EXON_NUMBER	GERP_DIST:0&BP_DIST:1596&PERCENTILE:0.0941043083900227	AS17069
9	stop_gained	HIGH	ZC3H3	protein_coding	HC			GERP_DIST:0&BP_DIST:207&PERCENTILE:0.926940639269406&DIST_FROM_LAST_EXON:176&50_BP_RULE:PASS	AS17069
10	stop_gained	HIGH	TMEM97	protein_coding	HC			GERP_DIST:0&BP_DIST:331&PERCENTILE:0.374764595103578&DIST_FROM_LAST_EXON:72&50_BP_RULE:PASS	AS17069
11	stop_gained	HIGH	MTUS1	protein_coding	HC			GERP_DIST:0&BP_DIST:268&PERCENTILE:0.929451875163913&DIST_FROM_LAST_EXON:55&50_BP_RULE:PASS	AS20994
23	stop_gained&frameshift_variant&splice_region_variant&intron_variant	HIGH	YTHDF3	protein_coding	HC		NO_EXON_NUMBER	GERP_DIST:0&BP_DIST:1596&PERCENTILE:0.0941043083900227	AS20994
30	stop_gained	HIGH	ZC3H3	protein_coding	HC			GERP_DIST:0&BP_DIST:207&PERCENTILE:0.926940639269406&DIST_FROM_LAST_EXON:176&50_BP_RULE:PASS	AS20994
31	stop_gained	HIGH	ZNF268	protein_coding	HC			GERP_DIST:0&BP_DIST:232&PERCENTILE:0.428921568627451&DIST_FROM_LAST_EXON:59&50_BP_RULE:PASS	AS20994
32	stop_gained	HIGH	THTPA	protein_coding	HC			GERP_DIST:0&BP_DIST:346&PERCENTILE:0.499278499278499&DIST_FROM_LAST_EXON:201&50_BP_RULE:PASS	AS20994
34	stop_gained&frameshift_variant&splice_region_variant&intron_variant	HIGH	YTHDF3	protein_coding	HC		NO_EXON_NUMBER	GERP_DIST:0&BP_DIST:1596&PERCENTILE:0.0941043083900227	AS17036
41	stop_gained	HIGH	RNF43	protein_coding	HC			GERP_DIST:0&BP_DIST:394&PERCENTILE:0.832057823129252&DIST_FROM_LAST_EXON:351&50_BP_RULE:PASS	AS17036
44	stop_gained	HIGH	SLC16A10	protein_coding	HC			GERP_DIST:0&BP_DIST:410&PERCENTILE:0.734496124031008&DIST_FROM_LAST_EXON:178&50_BP_RULE:PASS	AS21660
45	stop_gained&frameshift_variant&splice_region_variant&intron_variant	HIGH	YTHDF3	protein_coding	HC		NO_EXON_NUMBER	GERP_DIST:0&BP_DIST:1596&PERCENTILE:0.0941043083900227	AS21660
52	stop_gained	HIGH	EPPK1	protein_coding	HC			GERP_DIST:0&BP_DIST:1660&PERCENTILE:0.366738717495251&DIST_FROM_LAST_EXON:1520&50_BP_RULE:PASS	AS21660
53	stop_gained	HIGH	LCN10	protein_coding	HC			GERP_DIST:0&BP_DIST:121&PERCENTILE:0.797678275290216&DIST_FROM_LAST_EXON:93&50_BP_RULE:PASS	AS21660
56	stop_gained	HIGH	TTBK2	protein_coding	HC			GERP_DIST:0&BP_DIST:778&PERCENTILE:0.791432396251673&DIST_FROM_LAST_EXON:316&50_BP_RULE:PASS	AS21660
57	stop_gained	HIGH	SIGLEC6	protein_coding	HC			GERP_DIST:0&BP_DIST:204&PERCENTILE:0.800777453838678&DIST_FROM_LAST_EXON:155&50_BP_RULE:PASS	AS21660
59	stop_gained	HIGH	NDUFV3	protein_coding	HC			GERP_DIST:0&BP_DIST:823&PERCENTILE:0.420534458509142&DIST_FROM_LAST_EXON:666&50_BP_RULE:PASS	AS21660
60	stop_gained	HIGH	EIF4G3	protein_coding	HC			GERP_DIST:0&BP_DIST:553&PERCENTILE:0.642118863049096&DIST_FROM_LAST_EXON:534&50_BP_RULE:PASS	AS16343
61	stop_gained&frameshift_variant&splice_region_variant&intron_variant	HIGH	YTHDF3	protein_coding	HC		NO_EXON_NUMBER	GERP_DIST:0&BP_DIST:1596&PERCENTILE:0.0941043083900227	AS16343
68	stop_gained	HIGH	ZNF45	protein_coding	HC			GERP_DIST:0&BP_DIST:1876&PERCENTILE:0.0839433870180576&DIST_FROM_LAST_EXON:63&50_BP_RULE:PASS	AS16343
69	stop_gained	HIGH	LMLN	protein_coding	HC			GERP_DIST:0&BP_DIST:279&PERCENTILE:0.865319865319865&DIST_FROM_LAST_EXON:179&50_BP_RULE:PASS	AS20992
71	stop_gained&frameshift_variant&splice_region_variant&intron_variant	HIGH	YTHDF3	protein_coding	HC		NO_EXON_NUMBER	GERP_DIST:0&BP_DIST:1596&PERCENTILE:0.0941043083900227	AS20992
78	stop_gained	HIGH	ANGPTL1	protein_coding	HC			GERP_DIST:0&BP_DIST:391&PERCENTILE:0.734417344173442&DIST_FROM_LAST_EXON:204&50_BP_RULE:PASS	AS23158309
79	stop_gained&frameshift_variant&splice_region_variant&intron_variant	HIGH	YTHDF3	protein_coding	HC		NO_EXON_NUMBER	GERP_DIST:0&BP_DIST:1596&PERCENTILE:0.0941043083900227	AS23158309
86	stop_gained	HIGH	LCN10	protein_coding	HC			GERP_DIST:0&BP_DIST:121&PERCENTILE:0.797678275290216&DIST_FROM_LAST_EXON:93&50_BP_RULE:PASS	AS23158309
89	stop_gained	HIGH	DNHD1	protein_coding	HC			GERP_DIST:0&BP_DIST:604&PERCENTILE:0.957579582106296&DIST_FROM_LAST_EXON:254&50_BP_RULE:PASS	AS23158309
90	stop_gained	HIGH	DIAPH3	protein_coding	HC			GERP_DIST:0&BP_DIST:313&PERCENTILE:0.912339475153546&DIST_FROM_LAST_EXON:51&50_BP_RULE:PASS	AS23158309
94	stop_gained	HIGH	CLEC10A	protein_coding	HC			GERP_DIST:0&BP_DIST:265&PERCENTILE:0.694252873563218&DIST_FROM_LAST_EXON:97&50_BP_RULE:PASS	AS23158309
97	stop_gained	HIGH	NRSN2	protein_coding	HC			GERP_DIST:0&BP_DIST:562&PERCENTILE:0.0845528455284553&DIST_FROM_LAST_EXON:137&50_BP_RULE:PASS	AS23158309
104	stop_gained	HIGH	NDUFV3	protein_coding	HC			GERP_DIST:0&BP_DIST:823&PERCENTILE:0.420534458509142&DIST_FROM_LAST_EXON:666&50_BP_RULE:PASS	AS23158309
105	stop_gained&frameshift_variant&splice_region_variant&intron_variant	HIGH	YTHDF3	protein_coding	HC		NO_EXON_NUMBER	GERP_DIST:0&BP_DIST:1596&PERCENTILE:0.0941043083900227	AS16344
112	stop_gained	HIGH	ZC3H3	protein_coding	HC			GERP_DIST:0&BP_DIST:207&PERCENTILE:0.926940639269406&DIST_FROM_LAST_EXON:176&50_BP_RULE:PASS	AS16344
113	stop_gained&frameshift_variant&splice_region_variant&intron_variant	HIGH	YTHDF3	protein_coding	HC		NO_EXON_NUMBER	GERP_DIST:0&BP_DIST:1596&PERCENTILE:0.0941043083900227	AS16345
120	stop_gained	HIGH	BNC2	protein_coding	HC			GERP_DIST:0&BP_DIST:1175&PERCENTILE:0.645996387718242&DIST_FROM_LAST_EXON:515&50_BP_RULE:PASS	AS16345
121	stop_gained	HIGH	SERPINF2	protein_coding	HC			GERP_DIST:0&BP_DIST:556&PERCENTILE:0.622628726287263&DIST_FROM_LAST_EXON:144&50_BP_RULE:PASS	AS16345
124	stop_gained&frameshift_variant&splice_region_variant&intron_variant	HIGH	YTHDF3	protein_coding	HC		NO_EXON_NUMBER	GERP_DIST:0&BP_DIST:1596&PERCENTILE:0.0941043083900227	AS23157430
131	stop_gained	HIGH	SYNM	protein_coding	HC			GERP_DIST:0&BP_DIST:2095&PERCENTILE:0.442404894918861&DIST_FROM_LAST_EXON:1787&50_BP_RULE:PASS	AS23157430
132	stop_gained	HIGH	LCN10	protein_coding	HC			GERP_DIST:0&BP_DIST:121&PERCENTILE:0.797678275290216&DIST_FROM_LAST_EXON:93&50_BP_RULE:PASS	AS23160025
135	stop_gained	HIGH	PLEKHG5	protein_coding	HC			GERP_DIST:0&BP_DIST:115&PERCENTILE:0.96362496080276&DIST_FROM_LAST_EXON:106&50_BP_RULE:PASS	AS23155211
142	stop_gained	HIGH	USF3	protein_coding	HC			GERP_DIST:0&BP_DIST:6547&PERCENTILE:0.0281982784208964&DIST_FROM_LAST_EXON:66&50_BP_RULE:PASS	AS23155211
143	stop_gained	HIGH	CC2D2A	protein_coding	HC			GERP_DIST:0&BP_DIST:106&PERCENTILE:0.710027100271003&DIST_FROM_LAST_EXON:91&50_BP_RULE:PASS	AS23155211
144	stop_gained&frameshift_variant&splice_region_variant&intron_variant	HIGH	YTHDF3	protein_coding	HC		NO_EXON_NUMBER	GERP_DIST:0&BP_DIST:1596&PERCENTILE:0.0941043083900227	AS23155211
151	stop_gained	HIGH	ZC3H3	protein_coding	HC			GERP_DIST:0&BP_DIST:207&PERCENTILE:0.926940639269406&DIST_FROM_LAST_EXON:176&50_BP_RULE:PASS	AS23155211
152	stop_gained	HIGH	LCN10	protein_coding	HC			GERP_DIST:0&BP_DIST:121&PERCENTILE:0.797678275290216&DIST_FROM_LAST_EXON:93&50_BP_RULE:PASS	AS23155211
155	stop_gained	HIGH	TDRD9	protein_coding	HC			GERP_DIST:0&BP_DIST:163&PERCENTILE:0.960472402988672&DIST_FROM_LAST_EXON:62&50_BP_RULE:PASS	AS23155211
156	stop_gained	HIGH	GAA	protein_coding	HC			GERP_DIST:0&BP_DIST:196&PERCENTILE:0.931094788387548&DIST_FROM_LAST_EXON:137&50_BP_RULE:PASS	AS23155211
159	stop_gained	HIGH	NDUFV3	protein_coding	HC			GERP_DIST:0&BP_DIST:823&PERCENTILE:0.420534458509142&DIST_FROM_LAST_EXON:666&50_BP_RULE:PASS	AS23155211
160	stop_gained	HIGH	PAIP2B	protein_coding	HC			GERP_DIST:0&BP_DIST:223&PERCENTILE:0.397849462365591&DIST_FROM_LAST_EXON:167&50_BP_RULE:PASS	AS23098
161	stop_gained	HIGH	FAM169A	protein_coding	HC			GERP_DIST:0&BP_DIST:724&PERCENTILE:0.639841033283656&DIST_FROM_LAST_EXON:176&50_BP_RULE:PASS	AS23098
162	stop_gained	HIGH	HOXC4	protein_coding	HC			GERP_DIST:0&BP_DIST:721&PERCENTILE:0.0918238993710692&DIST_FROM_LAST_EXON:366&50_BP_RULE:PASS	AS23098
164	stop_gained	HIGH	CELSR1	protein_coding	HC			GERP_DIST:0&BP_DIST:217&PERCENTILE:0.975898286346048&DIST_FROM_LAST_EXON:208&50_BP_RULE:PASS	AS23098
165	stop_gained&frameshift_variant&splice_region_variant&intron_variant	HIGH	YTHDF3	protein_coding	HC		NO_EXON_NUMBER	GERP_DIST:0&BP_DIST:1596&PERCENTILE:0.0941043083900227	AS23158019
172	stop_gained	HIGH	ZC3H3	protein_coding	HC			GERP_DIST:0&BP_DIST:207&PERCENTILE:0.926940639269406&DIST_FROM_LAST_EXON:176&50_BP_RULE:PASS	AS23158019
173	stop_gained	HIGH	LCN10	protein_coding	HC			GERP_DIST:0&BP_DIST:121&PERCENTILE:0.797678275290216&DIST_FROM_LAST_EXON:93&50_BP_RULE:PASS	AS23158019
176	stop_gained	HIGH	CIB3	protein_coding	HC			GERP_DIST:0&BP_DIST:136&PERCENTILE:0.671462829736211&DIST_FROM_LAST_EXON:115&50_BP_RULE:PASS	AS23158019
178	stop_gained&frameshift_variant&splice_region_variant&intron_variant	HIGH	YTHDF3	protein_coding	HC		NO_EXON_NUMBER	GERP_DIST:0&BP_DIST:1596&PERCENTILE:0.0941043083900227	AS21661
185	stop_gained	HIGH	ZC3H3	protein_coding	HC			GERP_DIST:0&BP_DIST:207&PERCENTILE:0.926940639269406&DIST_FROM_LAST_EXON:176&50_BP_RULE:PASS	AS21661
186	stop_gained	HIGH	RFX3	protein_coding	HC			GERP_DIST:0&BP_DIST:496&PERCENTILE:0.766007532956685&DIST_FROM_LAST_EXON:187&50_BP_RULE:PASS	AS21661
187	stop_gained	HIGH	CLEC12B	protein_coding	HC			GERP_DIST:0&BP_DIST:250&PERCENTILE:0.697954271961492&DIST_FROM_LAST_EXON:100&50_BP_RULE:PASS	AS21661
189	stop_gained	HIGH	TTBK2	protein_coding	HC			GERP_DIST:0&BP_DIST:544&PERCENTILE:0.854082998661312&DIST_FROM_LAST_EXON:82&50_BP_RULE:PASS	AS21661
190	stop_gained	HIGH	FAM83G	protein_coding	HC			GERP_DIST:0&BP_DIST:1003&PERCENTILE:0.593851132686084&DIST_FROM_LAST_EXON:614&50_BP_RULE:PASS	AS21661
191	stop_gained	HIGH	ARHGAP24	protein_coding	HC			GERP_DIST:0&BP_DIST:604&PERCENTILE:0.730752113929684&DIST_FROM_LAST_EXON:361&50_BP_RULE:PASS	AS24237
196	stop_gained&frameshift_variant&splice_region_variant&intron_variant	HIGH	YTHDF3	protein_coding	HC		NO_EXON_NUMBER	GERP_DIST:0&BP_DIST:1596&PERCENTILE:0.0941043083900227	AS24237
203	stop_gained	HIGH	FAM124B	protein_coding	HC			GERP_DIST:0&BP_DIST:1279&PERCENTILE:0.064327485380117&DIST_FROM_LAST_EXON:644&50_BP_RULE:PASS	AS23158310
204	stop_gained&frameshift_variant&splice_region_variant&intron_variant	HIGH	YTHDF3	protein_coding	HC		NO_EXON_NUMBER	GERP_DIST:0&BP_DIST:1596&PERCENTILE:0.0941043083900227	AS23158310
211	stop_gained	HIGH	LCN10	protein_coding	HC			GERP_DIST:0&BP_DIST:121&PERCENTILE:0.797678275290216&DIST_FROM_LAST_EXON:93&50_BP_RULE:PASS	AS23158310
214	stop_gained	HIGH	AVPI1	protein_coding	HC			GERP_DIST:0&BP_DIST:267&PERCENTILE:0.396396396396396&DIST_FROM_LAST_EXON:111&50_BP_RULE:PASS	AS23158310
215	stop_gained	HIGH	NDUFV3	protein_coding	HC			GERP_DIST:0&BP_DIST:823&PERCENTILE:0.420534458509142&DIST_FROM_LAST_EXON:666&50_BP_RULE:PASS	AS23158310
216	stop_gained&frameshift_variant&splice_region_variant&intron_variant	HIGH	YTHDF3	protein_coding	HC		NO_EXON_NUMBER	GERP_DIST:0&BP_DIST:1596&PERCENTILE:0.0941043083900227	AS23342
223	stop_gained	HIGH	ZC3H3	protein_coding	HC			GERP_DIST:0&BP_DIST:207&PERCENTILE:0.926940639269406&DIST_FROM_LAST_EXON:176&50_BP_RULE:PASS	AS23342
224	stop_gained	HIGH	SIGMAR1	protein_coding	HC			GERP_DIST:0&BP_DIST:106&PERCENTILE:0.777083333333333&DIST_FROM_LAST_EXON:95&50_BP_RULE:PASS	AS23342
225	stop_gained&frameshift_variant&splice_region_variant&intron_variant	HIGH	YTHDF3	protein_coding	HC		NO_EXON_NUMBER	GERP_DIST:0&BP_DIST:1596&PERCENTILE:0.0941043083900227	AS2864
232	stop_gained	HIGH	NDUFV3	protein_coding	HC			GERP_DIST:0&BP_DIST:823&PERCENTILE:0.420534458509142&DIST_FROM_LAST_EXON:666&50_BP_RULE:PASS	AS2864
233	stop_gained	HIGH	ARHGAP8	protein_coding	HC			GERP_DIST:0&BP_DIST:97&PERCENTILE:0.893246187363834&DIST_FROM_LAST_EXON:57&50_BP_RULE:PASS	AS2864
234	stop_gained	HIGH	PRDM2	protein_coding	HC			GERP_DIST:0&BP_DIST:4234&PERCENTILE:0.0474583895636527&DIST_FROM_LAST_EXON:4222&50_BP_RULE:PASS	AS23158311
236	stop_gained&frameshift_variant&splice_region_variant&intron_variant	HIGH	YTHDF3	protein_coding	HC		NO_EXON_NUMBER	GERP_DIST:0&BP_DIST:1596&PERCENTILE:0.0941043083900227	AS23158311
243	stop_gained	HIGH	LCN10	protein_coding	HC			GERP_DIST:0&BP_DIST:121&PERCENTILE:0.797678275290216&DIST_FROM_LAST_EXON:93&50_BP_RULE:PASS	AS23158311
246	stop_gained	HIGH	DNHD1	protein_coding	HC			GERP_DIST:0&BP_DIST:604&PERCENTILE:0.957579582106296&DIST_FROM_LAST_EXON:254&50_BP_RULE:PASS	AS23158311
247	stop_gained	HIGH	CLEC10A	protein_coding	HC			GERP_DIST:0&BP_DIST:265&PERCENTILE:0.694252873563218&DIST_FROM_LAST_EXON:97&50_BP_RULE:PASS	AS23158311
250	stop_gained	HIGH	NDUFV3	protein_coding	HC			GERP_DIST:0&BP_DIST:823&PERCENTILE:0.420534458509142&DIST_FROM_LAST_EXON:666&50_BP_RULE:PASS	AS23158311
251	stop_gained	HIGH	TRIM11	protein_coding	HC			GERP_DIST:0&BP_DIST:643&PERCENTILE:0.54228855721393&DIST_FROM_LAST_EXON:96&50_BP_RULE:PASS	AS24236
252	stop_gained&frameshift_variant&splice_region_variant&intron_variant	HIGH	YTHDF3	protein_coding	HC		NO_EXON_NUMBER	GERP_DIST:0&BP_DIST:1596&PERCENTILE:0.0941043083900227	AS24236
259	stop_gained	HIGH	AOC3	protein_coding	HC			GERP_DIST:0&BP_DIST:373&PERCENTILE:0.435897435897436&DIST_FROM_LAST_EXON:98&50_BP_RULE:PASS	AS24236
261	stop_gained&frameshift_variant&splice_region_variant&intron_variant	HIGH	YTHDF3	protein_coding	HC		NO_EXON_NUMBER	GERP_DIST:0&BP_DIST:1596&PERCENTILE:0.0941043083900227	AS24461
268	stop_gained	HIGH	ZC3H3	protein_coding	HC			GERP_DIST:0&BP_DIST:207&PERCENTILE:0.926940639269406&DIST_FROM_LAST_EXON:176&50_BP_RULE:PASS	AS24461
269	stop_gained	HIGH	LCN10	protein_coding	HC			GERP_DIST:0&BP_DIST:121&PERCENTILE:0.797678275290216&DIST_FROM_LAST_EXON:93&50_BP_RULE:PASS	AS24461
272	stop_gained&frameshift_variant&splice_region_variant&intron_variant	HIGH	YTHDF3	protein_coding	HC		NO_EXON_NUMBER	GERP_DIST:0&BP_DIST:1596&PERCENTILE:0.0941043083900227	AS23162262
279	stop_gained	HIGH	LCN10	protein_coding	HC			GERP_DIST:0&BP_DIST:121&PERCENTILE:0.797678275290216&DIST_FROM_LAST_EXON:93&50_BP_RULE:PASS	AS23162262
282	stop_gained	HIGH	ELK4	protein_coding	HC			GERP_DIST:0&BP_DIST:1102&PERCENTILE:0.0944170771756979&DIST_FROM_LAST_EXON:92&50_BP_RULE:PASS	AS23164594
283	stop_gained	HIGH	RDH14	protein_coding	HC			GERP_DIST:0&BP_DIST:956&PERCENTILE:0.0534124629080119&DIST_FROM_LAST_EXON:339&50_BP_RULE:PASS	AS23164594
284	stop_gained&frameshift_variant&splice_region_variant&intron_variant	HIGH	YTHDF3	protein_coding	HC		NO_EXON_NUMBER	GERP_DIST:0&BP_DIST:1596&PERCENTILE:0.0941043083900227	AS23164594
291	stop_gained&frameshift_variant&splice_region_variant&intron_variant	HIGH	YTHDF3	protein_coding	HC		NO_EXON_NUMBER	GERP_DIST:0&BP_DIST:1596&PERCENTILE:0.0941043083900227	AS23161440
298	stop_gained	HIGH	TGFB3	protein_coding	HC			GERP_DIST:0&BP_DIST:265&PERCENTILE:0.785310734463277&DIST_FROM_LAST_EXON:107&50_BP_RULE:PASS	AS23161440
300	stop_gained	HIGH	COLGALT2	protein_coding	HC			GERP_DIST:0&BP_DIST:244&PERCENTILE:0.852852852852853&DIST_FROM_LAST_EXON:184&50_BP_RULE:PASS	AS24813
303	stop_gained&frameshift_variant&splice_region_variant&intron_variant	HIGH	YTHDF3	protein_coding	HC		NO_EXON_NUMBER	GERP_DIST:0&BP_DIST:1596&PERCENTILE:0.0941043083900227	AS24813
310	stop_gained	HIGH	ZC3H3	protein_coding	HC			GERP_DIST:0&BP_DIST:207&PERCENTILE:0.926940639269406&DIST_FROM_LAST_EXON:176&50_BP_RULE:PASS	AS24813
311	stop_gained	HIGH	LCN10	protein_coding	HC			GERP_DIST:0&BP_DIST:121&PERCENTILE:0.797678275290216&DIST_FROM_LAST_EXON:93&50_BP_RULE:PASS	AS24813
314	stop_gained	HIGH	ERCC4	protein_coding	HC			GERP_DIST:0&BP_DIST:811&PERCENTILE:0.704834605597964&DIST_FROM_LAST_EXON:78&50_BP_RULE:PASS	AS24813
315	stop_gained	HIGH	FILIP1L	protein_coding	HC			GERP_DIST:0&BP_DIST:772&PERCENTILE:0.63810861423221&DIST_FROM_LAST_EXON:746&50_BP_RULE:PASS	AS23164595
318	stop_gained&frameshift_variant&splice_region_variant&intron_variant	HIGH	YTHDF3	protein_coding	HC		NO_EXON_NUMBER	GERP_DIST:0&BP_DIST:1596&PERCENTILE:0.0941043083900227	AS23164595
325	stop_gained	HIGH	ZC3H3	protein_coding	HC			GERP_DIST:0&BP_DIST:207&PERCENTILE:0.926940639269406&DIST_FROM_LAST_EXON:176&50_BP_RULE:PASS	AS23164595
326	stop_gained	HIGH	CHEK1	protein_coding	HC			GERP_DIST:0&BP_DIST:157&PERCENTILE:0.881113619262603&DIST_FROM_LAST_EXON:62&50_BP_RULE:PASS	AS23164595
327	stop_gained	HIGH	RAD52	protein_coding	HC			GERP_DIST:0&BP_DIST:219&PERCENTILE:0.824980111376293&DIST_FROM_LAST_EXON:158&50_BP_RULE:PASS	AS23164595
330	stop_gained	HIGH	PLCH2	protein_coding	HC			GERP_DIST:0&BP_DIST:76&PERCENTILE:0.977286135693215&DIST_FROM_LAST_EXON:66&50_BP_RULE:PASS	AS27526
331	stop_gained	HIGH	TNFRSF8	protein_coding	HC			GERP_DIST:0&BP_DIST:406&PERCENTILE:0.772371364653244&DIST_FROM_LAST_EXON:162&50_BP_RULE:PASS	AS27526
333	stop_gained&frameshift_variant&splice_region_variant&intron_variant	HIGH	YTHDF3	protein_coding	HC		NO_EXON_NUMBER	GERP_DIST:0&BP_DIST:1596&PERCENTILE:0.0941043083900227	AS27526
340	stop_gained	HIGH	LCN10	protein_coding	HC			GERP_DIST:0&BP_DIST:121&PERCENTILE:0.797678275290216&DIST_FROM_LAST_EXON:93&50_BP_RULE:PASS	AS27526
343	stop_gained	HIGH	KLF11	protein_coding	HC			GERP_DIST:0&BP_DIST:532&PERCENTILE:0.641801075268817&DIST_FROM_LAST_EXON:252&50_BP_RULE:PASS	AS23341
346	stop_gained&frameshift_variant&splice_region_variant&intron_variant	HIGH	YTHDF3	protein_coding	HC		NO_EXON_NUMBER	GERP_DIST:0&BP_DIST:1596&PERCENTILE:0.0941043083900227	AS23341
353	stop_gained	HIGH	KCNMB4	protein_coding	HC			GERP_DIST:0&BP_DIST:250&PERCENTILE:0.60347551342812&DIST_FROM_LAST_EXON:82&50_BP_RULE:PASS	AS23341
354	stop_gained&frameshift_variant	HIGH	HPGDS	protein_coding	HC			GERP_DIST:0&BP_DIST:232&PERCENTILE:0.611666666666667&DIST_FROM_LAST_EXON:68&50_BP_RULE:PASS	AS23162263
355	stop_gained&frameshift_variant&splice_region_variant&intron_variant	HIGH	YTHDF3	protein_coding	HC		NO_EXON_NUMBER	GERP_DIST:0&BP_DIST:1596&PERCENTILE:0.0941043083900227	AS23162263
362	stop_gained&frameshift_variant&splice_region_variant&intron_variant	HIGH	YTHDF3	protein_coding	HC		NO_EXON_NUMBER	GERP_DIST:0&BP_DIST:1596&PERCENTILE:0.0941043083900227	AS27533
369	stop_gained	HIGH	ZC3H3	protein_coding	HC			GERP_DIST:0&BP_DIST:207&PERCENTILE:0.926940639269406&DIST_FROM_LAST_EXON:176&50_BP_RULE:PASS	AS27533
370	stop_gained	HIGH	LCN10	protein_coding	HC			GERP_DIST:0&BP_DIST:121&PERCENTILE:0.797678275290216&DIST_FROM_LAST_EXON:93&50_BP_RULE:PASS	AS27533
373	stop_gained	HIGH	ZNF141	protein_coding	HC			GERP_DIST:0&BP_DIST:347&PERCENTILE:0.425742574257426&DIST_FROM_LAST_EXON:312&50_BP_RULE:PASS	AS23339
374	stop_gained&frameshift_variant	HIGH	NADK2	protein_coding	HC			GERP_DIST:0&BP_DIST:247&PERCENTILE:0.81339352896915&DIST_FROM_LAST_EXON:109&50_BP_RULE:PASS	AS23339
378	stop_gained&frameshift_variant&splice_region_variant&intron_variant	HIGH	YTHDF3	protein_coding	HC		NO_EXON_NUMBER	GERP_DIST:0&BP_DIST:1596&PERCENTILE:0.0941043083900227	AS23339
385	stop_gained	HIGH	ZC3H3	protein_coding	HC			GERP_DIST:0&BP_DIST:207&PERCENTILE:0.926940639269406&DIST_FROM_LAST_EXON:176&50_BP_RULE:PASS	AS23339
386	stop_gained	HIGH	PTER	protein_coding	HC			GERP_DIST:0&BP_DIST:268&PERCENTILE:0.704070407040704&DIST_FROM_LAST_EXON:58&50_BP_RULE:PASS	AS23339
387	stop_gained	HIGH	THAP8	protein_coding	HC			GERP_DIST:0&BP_DIST:280&PERCENTILE:0.5997150997151&DIST_FROM_LAST_EXON:128&50_BP_RULE:PASS	AS23339
391	stop_gained	HIGH	CCDC120	protein_coding	HC			GERP_DIST:0&BP_DIST:694&PERCENTILE:0.667623146819703&DIST_FROM_LAST_EXON:580&50_BP_RULE:PASS	AS23339
393	stop_gained	HIGH	XRCC4	protein_coding	HC			GERP_DIST:0&BP_DIST:181&PERCENTILE:0.81998021760633&DIST_FROM_LAST_EXON:64&50_BP_RULE:PASS	AS26995
398	stop_gained&frameshift_variant&splice_region_variant&intron_variant	HIGH	YTHDF3	protein_coding	HC		NO_EXON_NUMBER	GERP_DIST:0&BP_DIST:1596&PERCENTILE:0.0941043083900227	AS26995
405	stop_gained	HIGH	ZC3H3	protein_coding	HC			GERP_DIST:0&BP_DIST:207&PERCENTILE:0.926940639269406&DIST_FROM_LAST_EXON:176&50_BP_RULE:PASS	AS26995
406	stop_gained	HIGH	NET1	protein_coding	HC			GERP_DIST:0&BP_DIST:475&PERCENTILE:0.734226689000558&DIST_FROM_LAST_EXON:69&50_BP_RULE:PASS	AS26995
408	stop_gained	HIGH	CPEB3	protein_coding	HC			GERP_DIST:0&BP_DIST:340&PERCENTILE:0.834063260340633&DIST_FROM_LAST_EXON:113&50_BP_RULE:PASS	AS26995
410	stop_gained&frameshift_variant&splice_region_variant&intron_variant	HIGH	YTHDF3	protein_coding	HC		NO_EXON_NUMBER	GERP_DIST:0&BP_DIST:1596&PERCENTILE:0.0941043083900227	AS27534
417	stop_gained	HIGH	LCN10	protein_coding	HC			GERP_DIST:0&BP_DIST:121&PERCENTILE:0.797678275290216&DIST_FROM_LAST_EXON:93&50_BP_RULE:PASS	AS27534
420	stop_gained&frameshift_variant&splice_region_variant&intron_variant	HIGH	YTHDF3	protein_coding	HC		NO_EXON_NUMBER	GERP_DIST:0&BP_DIST:1596&PERCENTILE:0.0941043083900227	AS23340
427	stop_gained	HIGH	ZC3H3	protein_coding	HC			GERP_DIST:0&BP_DIST:207&PERCENTILE:0.926940639269406&DIST_FROM_LAST_EXON:176&50_BP_RULE:PASS	AS23340
428	stop_gained	HIGH	LCN10	protein_coding	HC			GERP_DIST:0&BP_DIST:121&PERCENTILE:0.797678275290216&DIST_FROM_LAST_EXON:93&50_BP_RULE:PASS	AS23340
431	stop_gained	HIGH	EEA1	protein_coding	HC			GERP_DIST:0&BP_DIST:189&PERCENTILE:0.955146364494806&DIST_FROM_LAST_EXON:67&50_BP_RULE:PASS	AS23340
432	stop_gained	HIGH	RIC8B	protein_coding	HC			GERP_DIST:0&BP_DIST:214&PERCENTILE:0.860298895386615&DIST_FROM_LAST_EXON:103&50_BP_RULE:PASS	AS23340
436	stop_gained	HIGH	SALL2	protein_coding	HC			GERP_DIST:0&BP_DIST:520&PERCENTILE:0.808947561422809&DIST_FROM_LAST_EXON:284&50_BP_RULE:PASS	AS23340
438	stop_gained	HIGH	TXNL4B	protein_coding	HC			GERP_DIST:0&BP_DIST:272&PERCENTILE:0.393333333333333&DIST_FROM_LAST_EXON:107&50_BP_RULE:PASS	AS23340
443	stop_gained	HIGH	DSC1	protein_coding	HC			GERP_DIST:0&BP_DIST:367&PERCENTILE:0.862942271880819&DIST_FROM_LAST_EXON:170&50_BP_RULE:PASS	AS23340
444	stop_gained	HIGH	NODAL	protein_coding	HC			GERP_DIST:0&BP_DIST:774&PERCENTILE:0.257662835249042&DIST_FROM_LAST_EXON:622&50_BP_RULE:PASS	AS26875
445	stop_gained	HIGH	ADGRG3	protein_coding	HC			GERP_DIST:0&BP_DIST:238&PERCENTILE:0.814728682170543&DIST_FROM_LAST_EXON:129&50_BP_RULE:PASS	AS26875
447	stop_gained	HIGH	IDH1	protein_coding	HC			GERP_DIST:0&BP_DIST:237&PERCENTILE:0.808835341365462&DIST_FROM_LAST_EXON:147&50_BP_RULE:PASS	AS26874
450	stop_gained&frameshift_variant&splice_region_variant&intron_variant	HIGH	YTHDF3	protein_coding	HC		NO_EXON_NUMBER	GERP_DIST:0&BP_DIST:1596&PERCENTILE:0.0941043083900227	AS26874
457	stop_gained	HIGH	RAD52	protein_coding	HC			GERP_DIST:0&BP_DIST:219&PERCENTILE:0.824980111376293&DIST_FROM_LAST_EXON:158&50_BP_RULE:PASS	AS26874
460	stop_gained	HIGH	UBIAD1	protein_coding	HC			GERP_DIST:0&BP_DIST:409&PERCENTILE:0.240740740740741&DIST_FROM_LAST_EXON:399&50_BP_RULE:PASS	AS26873
462	stop_gained	HIGH	PDE12	protein_coding	HC			GERP_DIST:0&BP_DIST:370&PERCENTILE:0.738548273431994&DIST_FROM_LAST_EXON:260&50_BP_RULE:PASS	AS26873
463	stop_gained&frameshift_variant&splice_region_variant&intron_variant	HIGH	YTHDF3	protein_coding	HC		NO_EXON_NUMBER	GERP_DIST:0&BP_DIST:1596&PERCENTILE:0.0941043083900227	AS26873
470	stop_gained	HIGH	GADD45G	protein_coding	HC			GERP_DIST:0&BP_DIST:184&PERCENTILE:0.614583333333333&DIST_FROM_LAST_EXON:74&50_BP_RULE:PASS	AS26873
471	stop_gained	HIGH	SMUG1	protein_coding	HC			GERP_DIST:0&BP_DIST:274&PERCENTILE:0.62431693989071&DIST_FROM_LAST_EXON:146&50_BP_RULE:PASS	AS26873
472	stop_gained	HIGH	ADGRG3	protein_coding	HC			GERP_DIST:0&BP_DIST:238&PERCENTILE:0.814728682170543&DIST_FROM_LAST_EXON:129&50_BP_RULE:PASS	AS26873
474	stop_gained	HIGH	TNFRSF8	protein_coding	HC			GERP_DIST:0&BP_DIST:409&PERCENTILE:0.770693512304251&DIST_FROM_LAST_EXON:165&50_BP_RULE:PASS	AS26996
476	stop_gained&frameshift_variant&splice_region_variant&intron_variant	HIGH	YTHDF3	protein_coding	HC		NO_EXON_NUMBER	GERP_DIST:0&BP_DIST:1596&PERCENTILE:0.0941043083900227	AS26996
483	stop_gained&splice_region_variant	HIGH	METTL17	protein_coding	HC			GERP_DIST:0&BP_DIST:437&PERCENTILE:0.695198329853862&DIST_FROM_LAST_EXON:81&50_BP_RULE:PASS	AS26996
484	stop_gained	HIGH	CC2D2A	protein_coding	HC			GERP_DIST:0&BP_DIST:106&PERCENTILE:0.710027100271003&DIST_FROM_LAST_EXON:91&50_BP_RULE:PASS	AS29709
485	stop_gained&frameshift_variant&splice_region_variant&intron_variant	HIGH	YTHDF3	protein_coding	HC		NO_EXON_NUMBER	GERP_DIST:0&BP_DIST:1596&PERCENTILE:0.0941043083900227	AS29709
492	stop_gained	HIGH	ZC3H3	protein_coding	HC			GERP_DIST:0&BP_DIST:207&PERCENTILE:0.926940639269406&DIST_FROM_LAST_EXON:176&50_BP_RULE:PASS	AS29709
493	stop_gained	HIGH	LCN10	protein_coding	HC			GERP_DIST:0&BP_DIST:121&PERCENTILE:0.797678275290216&DIST_FROM_LAST_EXON:93&50_BP_RULE:PASS	AS29709
496	stop_gained	HIGH	RAD52	protein_coding	HC			GERP_DIST:0&BP_DIST:219&PERCENTILE:0.824980111376293&DIST_FROM_LAST_EXON:158&50_BP_RULE:PASS	AS29709
499	stop_gained	HIGH	HPGDS	protein_coding	HC			GERP_DIST:0&BP_DIST:259&PERCENTILE:0.566666666666667&DIST_FROM_LAST_EXON:95&50_BP_RULE:PASS	AS30234
500	stop_gained&frameshift_variant&splice_region_variant&intron_variant	HIGH	YTHDF3	protein_coding	HC		NO_EXON_NUMBER	GERP_DIST:0&BP_DIST:1596&PERCENTILE:0.0941043083900227	AS30234
507	stop_gained	HIGH	LCN10	protein_coding	HC			GERP_DIST:0&BP_DIST:121&PERCENTILE:0.797678275290216&DIST_FROM_LAST_EXON:93&50_BP_RULE:PASS	AS30234
510	stop_gained&frameshift_variant&splice_region_variant&intron_variant	HIGH	YTHDF3	protein_coding	HC		NO_EXON_NUMBER	GERP_DIST:0&BP_DIST:1596&PERCENTILE:0.0941043083900227	AS30235
517	stop_gained	HIGH	LCN10	protein_coding	HC			GERP_DIST:0&BP_DIST:121&PERCENTILE:0.797678275290216&DIST_FROM_LAST_EXON:93&50_BP_RULE:PASS	AS30235
520	stop_gained	HIGH	SETD6	protein_coding	HC			GERP_DIST:0&BP_DIST:367&PERCENTILE:0.741209563994374&DIST_FROM_LAST_EXON:62&50_BP_RULE:PASS	AS30235
522	stop_gained	HIGH	POLR2F	protein_coding	HC			GERP_DIST:0&BP_DIST:151&PERCENTILE:0.681341719077568&DIST_FROM_LAST_EXON:127&50_BP_RULE:PASS	AS30235
523	stop_gained	HIGH	AFDN	protein_coding	HC			GERP_DIST:0&BP_DIST:499&PERCENTILE:0.89911218724778&DIST_FROM_LAST_EXON:356&50_BP_RULE:PASS	AS30236
524	stop_gained&frameshift_variant&splice_region_variant&intron_variant	HIGH	YTHDF3	protein_coding	HC		NO_EXON_NUMBER	GERP_DIST:0&BP_DIST:1596&PERCENTILE:0.0941043083900227	AS30236
531	stop_gained	HIGH	LCN10	protein_coding	HC			GERP_DIST:0&BP_DIST:121&PERCENTILE:0.797678275290216&DIST_FROM_LAST_EXON:93&50_BP_RULE:PASS	AS30236
534	stop_gained&frameshift_variant&splice_region_variant&intron_variant	HIGH	YTHDF3	protein_coding	HC		NO_EXON_NUMBER	GERP_DIST:0&BP_DIST:1596&PERCENTILE:0.0941043083900227	AS30237
541	stop_gained	HIGH	LCN10	protein_coding	HC			GERP_DIST:0&BP_DIST:121&PERCENTILE:0.797678275290216&DIST_FROM_LAST_EXON:93&50_BP_RULE:PASS	AS30237
544	stop_gained	HIGH	CABP5	protein_coding	HC			GERP_DIST:0&BP_DIST:103&PERCENTILE:0.800766283524904&DIST_FROM_LAST_EXON:78&50_BP_RULE:PASS	AS30237
545	stop_gained	HIGH	TP53TG5	protein_coding	HC			GERP_DIST:0&BP_DIST:249&PERCENTILE:0.713631156930126&DIST_FROM_LAST_EXON:145&50_BP_RULE:PASS	AS30237
546	stop_gained&frameshift_variant&splice_region_variant&intron_variant	HIGH	YTHDF3	protein_coding	HC		NO_EXON_NUMBER	GERP_DIST:0&BP_DIST:1596&PERCENTILE:0.0941043083900227	AS30696
553	stop_gained	HIGH	PDE8A	protein_coding	HC			GERP_DIST:0&BP_DIST:217&PERCENTILE:0.904133685136324&DIST_FROM_LAST_EXON:111&50_BP_RULE:PASS	AS30696
556	stop_gained	HIGH	PCDH12	protein_coding	HC			GERP_DIST:0&BP_DIST:514&PERCENTILE:0.855133614627286&DIST_FROM_LAST_EXON:90&50_BP_RULE:PASS	AS30833
557	stop_gained	HIGH	ZC3H3	protein_coding	HC			GERP_DIST:0&BP_DIST:207&PERCENTILE:0.926940639269406&DIST_FROM_LAST_EXON:176&50_BP_RULE:PASS	AS30833
558	stop_gained&frameshift_variant&splice_region_variant&intron_variant	HIGH	YTHDF3	protein_coding	HC		NO_EXON_NUMBER	GERP_DIST:0&BP_DIST:1596&PERCENTILE:0.0941043083900227	AS30834
565	stop_gained	HIGH	ZC3H3	protein_coding	HC			GERP_DIST:0&BP_DIST:207&PERCENTILE:0.926940639269406&DIST_FROM_LAST_EXON:176&50_BP_RULE:PASS	AS30834
566	stop_gained&frameshift_variant&splice_region_variant&intron_variant	HIGH	YTHDF3	protein_coding	HC		NO_EXON_NUMBER	GERP_DIST:0&BP_DIST:1596&PERCENTILE:0.0941043083900227	AS30835
573	stop_gained	HIGH	ZC3H3	protein_coding	HC			GERP_DIST:0&BP_DIST:207&PERCENTILE:0.926940639269406&DIST_FROM_LAST_EXON:176&50_BP_RULE:PASS	AS30835
574	stop_gained	HIGH	LCN10	protein_coding	HC			GERP_DIST:0&BP_DIST:121&PERCENTILE:0.797678275290216&DIST_FROM_LAST_EXON:93&50_BP_RULE:PASS	AS30835
577	stop_gained	HIGH	HELLS	protein_coding	HC			GERP_DIST:0&BP_DIST:148&PERCENTILE:0.943879472693032&DIST_FROM_LAST_EXON:54&50_BP_RULE:PASS	AS30835
587	stop_gained	HIGH	PAQR4	protein_coding	HC			GERP_DIST:0&BP_DIST:582&PERCENTILE:0.0611916264090177&DIST_FROM_LAST_EXON:149&50_BP_RULE:PASS	AS30835
589	stop_gained	HIGH	FRS3	protein_coding	HC			GERP_DIST:0&BP_DIST:1009&PERCENTILE:0.31710615280595&DIST_FROM_LAST_EXON:95&50_BP_RULE:PASS	AS32751
590	stop_gained&frameshift_variant&splice_region_variant&intron_variant	HIGH	YTHDF3	protein_coding	HC		NO_EXON_NUMBER	GERP_DIST:0&BP_DIST:1596&PERCENTILE:0.0941043083900227	AS32751
597	stop_gained	HIGH	ZC3H3	protein_coding	HC			GERP_DIST:0&BP_DIST:207&PERCENTILE:0.926940639269406&DIST_FROM_LAST_EXON:176&50_BP_RULE:PASS	AS32751
598	stop_gained	HIGH	EPPK1	protein_coding	HC			GERP_DIST:0&BP_DIST:1472&PERCENTILE:0.37905285910788&DIST_FROM_LAST_EXON:1332&50_BP_RULE:PASS	AS32751
600	stop_gained	HIGH	LCN10	protein_coding	HC			GERP_DIST:0&BP_DIST:121&PERCENTILE:0.797678275290216&DIST_FROM_LAST_EXON:93&50_BP_RULE:PASS	AS32751
603	stop_gained	HIGH	FGFR1	protein_coding	HC			GERP_DIST:0&BP_DIST:241&PERCENTILE:0.901745838408445&DIST_FROM_LAST_EXON:65&50_BP_RULE:PASS	AS32752
616	stop_gained&frameshift_variant&splice_region_variant&intron_variant	HIGH	YTHDF3	protein_coding	HC		NO_EXON_NUMBER	GERP_DIST:0&BP_DIST:1596&PERCENTILE:0.0941043083900227	AS32752
623	stop_gained	HIGH	ZC3H3	protein_coding	HC			GERP_DIST:0&BP_DIST:207&PERCENTILE:0.926940639269406&DIST_FROM_LAST_EXON:176&50_BP_RULE:PASS	AS32752
624	stop_gained	HIGH	LCN10	protein_coding	HC			GERP_DIST:0&BP_DIST:121&PERCENTILE:0.797678275290216&DIST_FROM_LAST_EXON:93&50_BP_RULE:PASS	AS32752
627	stop_gained&frameshift_variant&splice_region_variant&intron_variant	HIGH	YTHDF3	protein_coding	HC		NO_EXON_NUMBER	GERP_DIST:0&BP_DIST:1596&PERCENTILE:0.0941043083900227	AS32764
634	stop_gained	HIGH	ZC3H3	protein_coding	HC			GERP_DIST:0&BP_DIST:207&PERCENTILE:0.926940639269406&DIST_FROM_LAST_EXON:176&50_BP_RULE:PASS	AS32764
635	stop_gained	HIGH	LEFTY1	protein_coding	HC			GERP_DIST:0&BP_DIST:495&PERCENTILE:0.549500454132607&DIST_FROM_LAST_EXON:132&50_BP_RULE:PASS	AS35814
636	stop_gained&frameshift_variant&splice_region_variant&intron_variant	HIGH	YTHDF3	protein_coding	HC		NO_EXON_NUMBER	GERP_DIST:0&BP_DIST:1596&PERCENTILE:0.0941043083900227	AS35814
643	stop_gained	HIGH	LCN10	protein_coding	HC			GERP_DIST:0&BP_DIST:121&PERCENTILE:0.797678275290216&DIST_FROM_LAST_EXON:93&50_BP_RULE:PASS	AS35814
646	stop_gained	HIGH	CHMP1A	protein_coding	HC			GERP_DIST:0&BP_DIST:235&PERCENTILE:0.673582295988935&DIST_FROM_LAST_EXON:62&50_BP_RULE:PASS	AS35814
647	stop_gained&frameshift_variant&splice_region_variant&intron_variant	HIGH	YTHDF3	protein_coding	HC		NO_EXON_NUMBER	GERP_DIST:0&BP_DIST:1596&PERCENTILE:0.0941043083900227	AS36874
654	stop_gained	HIGH	ZC3H3	protein_coding	HC			GERP_DIST:0&BP_DIST:207&PERCENTILE:0.926940639269406&DIST_FROM_LAST_EXON:176&50_BP_RULE:PASS	AS36874
655	stop_gained	HIGH	CDKL1	protein_coding	HC			GERP_DIST:0&BP_DIST:235&PERCENTILE:0.780872794800371&DIST_FROM_LAST_EXON:128&50_BP_RULE:PASS	AS36874
656	stop_gained	HIGH	ZBTB20	protein_coding	HC			GERP_DIST:0&BP_DIST:1612&PERCENTILE:0.275381850853549&DIST_FROM_LAST_EXON:1191&50_BP_RULE:PASS	AS39082
669	stop_gained&frameshift_variant&splice_region_variant&intron_variant	HIGH	YTHDF3	protein_coding	HC		NO_EXON_NUMBER	GERP_DIST:0&BP_DIST:1596&PERCENTILE:0.0941043083900227	AS39082
676	stop_gained	HIGH	CNKSR1	protein_coding	HC			GERP_DIST:0&BP_DIST:354&PERCENTILE:0.83587609801202&DIST_FROM_LAST_EXON:85&50_BP_RULE:PASS	AS39216
679	stop_gained&frameshift_variant&splice_region_variant&intron_variant	HIGH	YTHDF3	protein_coding	HC		NO_EXON_NUMBER	GERP_DIST:0&BP_DIST:1596&PERCENTILE:0.0941043083900227	AS39216
686	stop_gained	HIGH	RAD52	protein_coding	HC			GERP_DIST:0&BP_DIST:219&PERCENTILE:0.824980111376293&DIST_FROM_LAST_EXON:158&50_BP_RULE:PASS	AS39216
689	stop_gained	HIGH	RMI2	protein_coding	HC			GERP_DIST:0&BP_DIST:320&PERCENTILE:0.277027027027027&DIST_FROM_LAST_EXON:172&50_BP_RULE:PASS	AS39216
690	stop_gained&frameshift_variant&splice_region_variant&intron_variant	HIGH	YTHDF3	protein_coding	HC		NO_EXON_NUMBER	GERP_DIST:0&BP_DIST:1596&PERCENTILE:0.0941043083900227	AS39215
697	stop_gained	HIGH	ZC3H3	protein_coding	HC			GERP_DIST:0&BP_DIST:207&PERCENTILE:0.926940639269406&DIST_FROM_LAST_EXON:176&50_BP_RULE:PASS	AS39215
698	stop_gained	HIGH	LCN10	protein_coding	HC			GERP_DIST:0&BP_DIST:121&PERCENTILE:0.797678275290216&DIST_FROM_LAST_EXON:93&50_BP_RULE:PASS	AS39215
701	stop_gained	HIGH	RAD52	protein_coding	HC			GERP_DIST:0&BP_DIST:219&PERCENTILE:0.824980111376293&DIST_FROM_LAST_EXON:158&50_BP_RULE:PASS	AS39215
704	stop_gained&frameshift_variant&splice_region_variant&intron_variant	HIGH	YTHDF3	protein_coding	HC		NO_EXON_NUMBER	GERP_DIST:0&BP_DIST:1596&PERCENTILE:0.0941043083900227	AS39217
711	stop_gained	HIGH	ZC3H3	protein_coding	HC			GERP_DIST:0&BP_DIST:207&PERCENTILE:0.926940639269406&DIST_FROM_LAST_EXON:176&50_BP_RULE:PASS	AS39217
712	stop_gained	HIGH	ALG11	protein_coding	HC			GERP_DIST:0&BP_DIST:1184&PERCENTILE:0.198782961460446&DIST_FROM_LAST_EXON:913&50_BP_RULE:PASS	AS39217
713	stop_gained	HIGH	RFX7	protein_coding	HC			GERP_DIST:0&BP_DIST:988&PERCENTILE:0.74284971398856&DIST_FROM_LAST_EXON:947&50_BP_RULE:PASS	AS39217
714	stop_gained	HIGH	XRCC4	protein_coding	HC			GERP_DIST:0&BP_DIST:193&PERCENTILE:0.80811078140455&DIST_FROM_LAST_EXON:76&50_BP_RULE:PASS	AS40521
719	stop_gained	HIGH	RUNX2	protein_coding	HC			GERP_DIST:0&BP_DIST:598&PERCENTILE:0.600666666666667&DIST_FROM_LAST_EXON:120&50_BP_RULE:PASS	AS40521
721	stop_gained&frameshift_variant&splice_region_variant&intron_variant	HIGH	YTHDF3	protein_coding	HC		NO_EXON_NUMBER	GERP_DIST:0&BP_DIST:1596&PERCENTILE:0.0941043083900227	AS40521
728	stop_gained	HIGH	DISC1	protein_coding	HC			GERP_DIST:0&BP_DIST:430&PERCENTILE:0.611711711711712&DIST_FROM_LAST_EXON:368&50_BP_RULE:PASS	AS40687
731	stop_gained&frameshift_variant&splice_region_variant&intron_variant	HIGH	YTHDF3	protein_coding	HC		NO_EXON_NUMBER	GERP_DIST:0&BP_DIST:1596&PERCENTILE:0.0941043083900227	AS40687
738	stop_gained	HIGH	ESR2	protein_coding	HC			GERP_DIST:0&BP_DIST:139&PERCENTILE:0.905913978494624&DIST_FROM_LAST_EXON:58&50_BP_RULE:PASS	AS40687
745	stop_gained	HIGH	NEXN	protein_coding	HC			GERP_DIST:0&BP_DIST:442&PERCENTILE:0.758714596949891&DIST_FROM_LAST_EXON:74&50_BP_RULE:PASS	AS40688
747	stop_gained&frameshift_variant&splice_region_variant&intron_variant	HIGH	YTHDF3	protein_coding	HC		NO_EXON_NUMBER	GERP_DIST:0&BP_DIST:1596&PERCENTILE:0.0941043083900227	AS40688
754	stop_gained	HIGH	EPPK1	protein_coding	HC			GERP_DIST:0&BP_DIST:2524&PERCENTILE:0.310146066679767&DIST_FROM_LAST_EXON:2384&50_BP_RULE:PASS	AS40688
755	stop_gained	HIGH	PPARG	protein_coding	HC			GERP_DIST:0&BP_DIST:493&PERCENTILE:0.655509065550907&DIST_FROM_LAST_EXON:246&50_BP_RULE:PASS	AS43107
762	stop_gained	HIGH	GATA2	protein_coding	HC			GERP_DIST:0&BP_DIST:363&PERCENTILE:0.747747747747748&DIST_FROM_LAST_EXON:64&50_BP_RULE:PASS	AS43107
765	stop_gained&frameshift_variant&splice_region_variant&intron_variant	HIGH	YTHDF3	protein_coding	HC		NO_EXON_NUMBER	GERP_DIST:0&BP_DIST:1596&PERCENTILE:0.0941043083900227	AS43107
772	stop_gained	HIGH	ZC3H3	protein_coding	HC			GERP_DIST:0&BP_DIST:207&PERCENTILE:0.926940639269406&DIST_FROM_LAST_EXON:176&50_BP_RULE:PASS	AS43107
773	stop_gained	HIGH	SIK1	protein_coding	HC			GERP_DIST:0&BP_DIST:601&PERCENTILE:0.744047619047619&DIST_FROM_LAST_EXON:226&50_BP_RULE:PASS	AS43107
774	stop_gained&frameshift_variant&splice_region_variant&intron_variant	HIGH	YTHDF3	protein_coding	HC		NO_EXON_NUMBER	GERP_DIST:0&BP_DIST:1596&PERCENTILE:0.0941043083900227	AS48433
781	stop_gained	HIGH	ZC3H3	protein_coding	HC			GERP_DIST:0&BP_DIST:207&PERCENTILE:0.926940639269406&DIST_FROM_LAST_EXON:176&50_BP_RULE:PASS	AS48433
782	stop_gained	HIGH	PLPP7	protein_coding	HC			GERP_DIST:0&BP_DIST:673&PERCENTILE:0.174019607843137&DIST_FROM_LAST_EXON:309&50_BP_RULE:PASS	AS48433
783	stop_gained	HIGH	LCN10	protein_coding	HC			GERP_DIST:0&BP_DIST:121&PERCENTILE:0.797678275290216&DIST_FROM_LAST_EXON:93&50_BP_RULE:PASS	AS48433
786	stop_gained	HIGH	PIGA	protein_coding	HC			GERP_DIST:0&BP_DIST:376&PERCENTILE:0.740893470790378&DIST_FROM_LAST_EXON:110&50_BP_RULE:PASS	AS48433
788	stop_gained&frameshift_variant&splice_region_variant&intron_variant	HIGH	YTHDF3	protein_coding	HC		NO_EXON_NUMBER	GERP_DIST:0&BP_DIST:1596&PERCENTILE:0.0941043083900227	AS51367
795	stop_gained	HIGH	LCOR	protein_coding	HC			GERP_DIST:0&BP_DIST:345&PERCENTILE:0.716625716625717&DIST_FROM_LAST_EXON:339&50_BP_RULE:PASS	AS51367
796	stop_gained&frameshift_variant&splice_region_variant&intron_variant	HIGH	YTHDF3	protein_coding	HC		NO_EXON_NUMBER	GERP_DIST:0&BP_DIST:1596&PERCENTILE:0.0941043083900227	AS52397
803	stop_gained	HIGH	NDUFV3	protein_coding	HC			GERP_DIST:0&BP_DIST:823&PERCENTILE:0.420534458509142&DIST_FROM_LAST_EXON:666&50_BP_RULE:PASS	AS52397
804	stop_gained&frameshift_variant&splice_region_variant&intron_variant	HIGH	YTHDF3	protein_coding	HC		NO_EXON_NUMBER	GERP_DIST:0&BP_DIST:1596&PERCENTILE:0.0941043083900227	AS55742
811	stop_gained	HIGH	ZC3H3	protein_coding	HC			GERP_DIST:0&BP_DIST:207&PERCENTILE:0.926940639269406&DIST_FROM_LAST_EXON:176&50_BP_RULE:PASS	AS55742
812	stop_gained	HIGH	NUDT2	protein_coding	HC			GERP_DIST:0&BP_DIST:409&PERCENTILE:0.0765765765765766&DIST_FROM_LAST_EXON:93&50_BP_RULE:PASS	AS55742
816	stop_gained	HIGH	SYNPO	protein_coding	HC			GERP_DIST:0&BP_DIST:901&PERCENTILE:0.66740412979351&DIST_FROM_LAST_EXON:218&50_BP_RULE:PASS	AS55743
817	stop_gained&frameshift_variant&splice_region_variant&intron_variant	HIGH	YTHDF3	protein_coding	HC		NO_EXON_NUMBER	GERP_DIST:0&BP_DIST:1596&PERCENTILE:0.0941043083900227	AS55743
824	stop_gained	HIGH	LPAR1	protein_coding	HC			GERP_DIST:0&BP_DIST:361&PERCENTILE:0.669406392694064&DIST_FROM_LAST_EXON:60&50_BP_RULE:PASS	AS55743
850	stop_gained	HIGH	LCN10	protein_coding	HC			GERP_DIST:0&BP_DIST:121&PERCENTILE:0.797678275290216&DIST_FROM_LAST_EXON:93&50_BP_RULE:PASS	AS55743
853	stop_gained&frameshift_variant	HIGH	CUZD1	protein_coding	HC			GERP_DIST:0&BP_DIST:241&PERCENTILE:0.867324561403509&DIST_FROM_LAST_EXON:69&50_BP_RULE:PASS	AS55743
854	stop_gained	HIGH	CHTOP	protein_coding	HC			GERP_DIST:0&BP_DIST:345&PERCENTILE:0.431855500821018&DIST_FROM_LAST_EXON:140&50_BP_RULE:PASS	AS59669
855	stop_gained	HIGH	DLEC1	protein_coding	HC			GERP_DIST:0&BP_DIST:430&PERCENTILE:0.919243020423459&DIST_FROM_LAST_EXON:114&50_BP_RULE:PASS	AS59669
856	stop_gained&frameshift_variant&splice_region_variant&intron_variant	HIGH	YTHDF3	protein_coding	HC		NO_EXON_NUMBER	GERP_DIST:0&BP_DIST:1596&PERCENTILE:0.0941043083900227	AS59669
863	stop_gained	HIGH	ZC3H3	protein_coding	HC			GERP_DIST:0&BP_DIST:207&PERCENTILE:0.926940639269406&DIST_FROM_LAST_EXON:176&50_BP_RULE:PASS	AS59669
864	stop_gained	HIGH	LCN10	protein_coding	HC			GERP_DIST:0&BP_DIST:121&PERCENTILE:0.797678275290216&DIST_FROM_LAST_EXON:93&50_BP_RULE:PASS	AS59669
867	stop_gained	HIGH	CASS4	protein_coding	HC			GERP_DIST:0&BP_DIST:805&PERCENTILE:0.633469758981355&DIST_FROM_LAST_EXON:398&50_BP_RULE:PASS	AS59669
873	stop_gained	HIGH	NLGN3	protein_coding	HC			GERP_DIST:0&BP_DIST:1164&PERCENTILE:0.519983518747425&DIST_FROM_LAST_EXON:321&50_BP_RULE:PASS	AS59669
877	stop_gained	HIGH	CCDC136	protein_coding	HC			GERP_DIST:0&BP_DIST:238&PERCENTILE:0.920965608465608&DIST_FROM_LAST_EXON:128&50_BP_RULE:PASS	AS59670
879	stop_gained&frameshift_variant&splice_region_variant&intron_variant	HIGH	YTHDF3	protein_coding	HC		NO_EXON_NUMBER	GERP_DIST:0&BP_DIST:1596&PERCENTILE:0.0941043083900227	AS59670
886	stop_gained	HIGH	ZC3H3	protein_coding	HC			GERP_DIST:0&BP_DIST:207&PERCENTILE:0.926940639269406&DIST_FROM_LAST_EXON:176&50_BP_RULE:PASS	AS59670
887	stop_gained	HIGH	SCARB1	protein_coding	HC			GERP_DIST:0&BP_DIST:204&PERCENTILE:0.876431585292345&DIST_FROM_LAST_EXON:197&50_BP_RULE:PASS	AS59670
888	stop_gained	HIGH	NDUFV3	protein_coding	HC			GERP_DIST:0&BP_DIST:823&PERCENTILE:0.420534458509142&DIST_FROM_LAST_EXON:666&50_BP_RULE:PASS	AS59670
889	stop_gained&frameshift_variant&splice_region_variant&intron_variant	HIGH	YTHDF3	protein_coding	HC		NO_EXON_NUMBER	GERP_DIST:0&BP_DIST:1596&PERCENTILE:0.0941043083900227	AS59671
896	stop_gained	HIGH	LCN10	protein_coding	HC			GERP_DIST:0&BP_DIST:121&PERCENTILE:0.797678275290216&DIST_FROM_LAST_EXON:93&50_BP_RULE:PASS	AS59671
899	stop_gained	HIGH	KCTD1	protein_coding	HC			GERP_DIST:0&BP_DIST:379&PERCENTILE:0.509043927648579&DIST_FROM_LAST_EXON:221&50_BP_RULE:PASS	AS59671
905	stop_gained	HIGH	ZNF135	protein_coding	HC			GERP_DIST:0&BP_DIST:783&PERCENTILE:0.331628303495311&DIST_FROM_LAST_EXON:730&50_BP_RULE:PASS	AS59671
906	stop_gained&frameshift_variant&splice_region_variant&intron_variant	HIGH	YTHDF3	protein_coding	HC		NO_EXON_NUMBER	GERP_DIST:0&BP_DIST:1596&PERCENTILE:0.0941043083900227	AS60159
913	stop_gained	HIGH	ZC3H3	protein_coding	HC			GERP_DIST:0&BP_DIST:207&PERCENTILE:0.926940639269406&DIST_FROM_LAST_EXON:176&50_BP_RULE:PASS	AS60159
914	stop_gained	HIGH	SYNM	protein_coding	HC			GERP_DIST:0&BP_DIST:2614&PERCENTILE:0.304336259643522&DIST_FROM_LAST_EXON:2306&50_BP_RULE:PASS	AS60159
915	stop_gained&frameshift_variant&splice_region_variant&intron_variant	HIGH	YTHDF3	protein_coding	HC		NO_EXON_NUMBER	GERP_DIST:0&BP_DIST:1596&PERCENTILE:0.0941043083900227	AS60480
922	stop_gained	HIGH	ZC3H3	protein_coding	HC			GERP_DIST:0&BP_DIST:207&PERCENTILE:0.926940639269406&DIST_FROM_LAST_EXON:176&50_BP_RULE:PASS	AS60480
923	stop_gained	HIGH	LCN10	protein_coding	HC			GERP_DIST:0&BP_DIST:121&PERCENTILE:0.797678275290216&DIST_FROM_LAST_EXON:93&50_BP_RULE:PASS	AS60480
926	stop_gained	HIGH	NDUFV3	protein_coding	HC			GERP_DIST:0&BP_DIST:823&PERCENTILE:0.420534458509142&DIST_FROM_LAST_EXON:666&50_BP_RULE:PASS	AS60480
927	stop_gained&frameshift_variant&splice_region_variant&intron_variant	HIGH	YTHDF3	protein_coding	HC		NO_EXON_NUMBER	GERP_DIST:0&BP_DIST:1596&PERCENTILE:0.0941043083900227	AS60481
934	stop_gained	HIGH	ZC3H3	protein_coding	HC			GERP_DIST:0&BP_DIST:207&PERCENTILE:0.926940639269406&DIST_FROM_LAST_EXON:176&50_BP_RULE:PASS	AS60481
935	stop_gained	HIGH	LCN10	protein_coding	HC			GERP_DIST:0&BP_DIST:121&PERCENTILE:0.797678275290216&DIST_FROM_LAST_EXON:93&50_BP_RULE:PASS	AS60481
938	stop_gained	HIGH	RIC8B	protein_coding	HC			GERP_DIST:0&BP_DIST:205&PERCENTILE:0.877599524658348&DIST_FROM_LAST_EXON:94&50_BP_RULE:PASS	AS60481
942	stop_gained	HIGH	NDUFV3	protein_coding	HC			GERP_DIST:0&BP_DIST:823&PERCENTILE:0.420534458509142&DIST_FROM_LAST_EXON:666&50_BP_RULE:PASS	AS60481
943	stop_gained	HIGH	TGFBRAP1	protein_coding	HC			GERP_DIST:0&BP_DIST:229&PERCENTILE:0.910956252419667&DIST_FROM_LAST_EXON:53&50_BP_RULE:PASS	AS60586
946	stop_gained	HIGH	FAM53A	protein_coding	HC			GERP_DIST:0&BP_DIST:785&PERCENTILE:0.343358395989975&DIST_FROM_LAST_EXON:471&50_BP_RULE:PASS	AS60586
948	stop_gained&frameshift_variant&splice_region_variant&intron_variant	HIGH	YTHDF3	protein_coding	HC		NO_EXON_NUMBER	GERP_DIST:0&BP_DIST:1596&PERCENTILE:0.0941043083900227	AS60586
955	stop_gained	HIGH	LCN10	protein_coding	HC			GERP_DIST:0&BP_DIST:121&PERCENTILE:0.797678275290216&DIST_FROM_LAST_EXON:93&50_BP_RULE:PASS	AS60586
958	stop_gained&frameshift_variant&splice_region_variant&intron_variant	HIGH	YTHDF3	protein_coding	HC		NO_EXON_NUMBER	GERP_DIST:0&BP_DIST:1596&PERCENTILE:0.0941043083900227	AS62404
965	stop_gained	HIGH	LCN10	protein_coding	HC			GERP_DIST:0&BP_DIST:121&PERCENTILE:0.797678275290216&DIST_FROM_LAST_EXON:93&50_BP_RULE:PASS	AS62404
968	stop_gained	HIGH	NDUFV3	protein_coding	HC			GERP_DIST:0&BP_DIST:823&PERCENTILE:0.420534458509142&DIST_FROM_LAST_EXON:666&50_BP_RULE:PASS	AS62404
969	stop_gained&frameshift_variant&splice_region_variant&intron_variant	HIGH	YTHDF3	protein_coding	HC		NO_EXON_NUMBER	GERP_DIST:0&BP_DIST:1596&PERCENTILE:0.0941043083900227	AS62405
976	stop_gained	HIGH	LCN10	protein_coding	HC			GERP_DIST:0&BP_DIST:121&PERCENTILE:0.797678275290216&DIST_FROM_LAST_EXON:93&50_BP_RULE:PASS	AS62405
979	stop_gained	HIGH	GTF2A1	protein_coding	HC			GERP_DIST:0&BP_DIST:181&PERCENTILE:0.8144750254842&DIST_FROM_LAST_EXON:74&50_BP_RULE:PASS	AS62405
982	stop_gained	HIGH	NDUFV3	protein_coding	HC			GERP_DIST:0&BP_DIST:823&PERCENTILE:0.420534458509142&DIST_FROM_LAST_EXON:666&50_BP_RULE:PASS	AS62405
983	stop_gained	HIGH	EBF1	protein_coding	HC			GERP_DIST:0&BP_DIST:162&PERCENTILE:0.908375491849354&DIST_FROM_LAST_EXON:131&50_BP_RULE:PASS	AS62406
993	stop_gained&frameshift_variant&splice_region_variant&intron_variant	HIGH	YTHDF3	protein_coding	HC		NO_EXON_NUMBER	GERP_DIST:0&BP_DIST:1596&PERCENTILE:0.0941043083900227	AS62406
1000	stop_gained	HIGH	MCM9	protein_coding	HC			GERP_DIST:0&BP_DIST:1552&PERCENTILE:0.547494172494173&DIST_FROM_LAST_EXON:82&50_BP_RULE:PASS	AS63231
1001	stop_gained	HIGH	AGPAT5	protein_coding	HC			GERP_DIST:0&BP_DIST:334&PERCENTILE:0.694063926940639&DIST_FROM_LAST_EXON:109&50_BP_RULE:PASS	AS63231
1002	stop_gained&frameshift_variant&splice_region_variant&intron_variant	HIGH	YTHDF3	protein_coding	HC		NO_EXON_NUMBER	GERP_DIST:0&BP_DIST:1596&PERCENTILE:0.0941043083900227	AS63231
1009	stop_gained	HIGH	ZC3H3	protein_coding	HC			GERP_DIST:0&BP_DIST:207&PERCENTILE:0.926940639269406&DIST_FROM_LAST_EXON:176&50_BP_RULE:PASS	AS63231
1010	stop_gained	HIGH	FBXO33	protein_coding	HC			GERP_DIST:0&BP_DIST:664&PERCENTILE:0.601318944844125&DIST_FROM_LAST_EXON:393&50_BP_RULE:PASS	AS63231
1011	stop_gained	HIGH	CCNF	protein_coding	HC			GERP_DIST:0&BP_DIST:625&PERCENTILE:0.564370215727209&DIST_FROM_LAST_EXON:150&50_BP_RULE:PASS	AS63231
1013	stop_gained	HIGH	ZNF420	protein_coding	HC			GERP_DIST:0&BP_DIST:613&PERCENTILE:0.709692671394799&DIST_FROM_LAST_EXON:414&50_BP_RULE:PASS	AS63231
1016	stop_gained	HIGH	ZNF107	protein_coding	HC			GERP_DIST:0&BP_DIST:2407&PERCENTILE:0.022330491270808&DIST_FROM_LAST_EXON:75&50_BP_RULE:PASS	AS63979
1017	stop_gained&frameshift_variant&splice_region_variant&intron_variant	HIGH	YTHDF3	protein_coding	HC		NO_EXON_NUMBER	GERP_DIST:0&BP_DIST:1596&PERCENTILE:0.0941043083900227	AS63979
1024	stop_gained	HIGH	LCN10	protein_coding	HC			GERP_DIST:0&BP_DIST:121&PERCENTILE:0.797678275290216&DIST_FROM_LAST_EXON:93&50_BP_RULE:PASS	AS63979
1027	stop_gained	HIGH	METTL7A	protein_coding	HC			GERP_DIST:0&BP_DIST:651&PERCENTILE:0.112925170068027&DIST_FROM_LAST_EXON:415&50_BP_RULE:PASS	AS63979
1028	stop_gained	HIGH	DCUN1D3	protein_coding	HC			GERP_DIST:0&BP_DIST:715&PERCENTILE:0.217486338797814&DIST_FROM_LAST_EXON:232&50_BP_RULE:PASS	AS63979
1029	stop_gained&frameshift_variant&splice_region_variant&intron_variant	HIGH	YTHDF3	protein_coding	HC		NO_EXON_NUMBER	GERP_DIST:0&BP_DIST:1596&PERCENTILE:0.0941043083900227	AS64512
1036	stop_gained	HIGH	ZC3H3	protein_coding	HC			GERP_DIST:0&BP_DIST:207&PERCENTILE:0.926940639269406&DIST_FROM_LAST_EXON:176&50_BP_RULE:PASS	AS64512
1037	stop_gained	HIGH	LCN10	protein_coding	HC			GERP_DIST:0&BP_DIST:121&PERCENTILE:0.797678275290216&DIST_FROM_LAST_EXON:93&50_BP_RULE:PASS	AS64512
1040	stop_gained	HIGH	ZC3H3	protein_coding	HC			GERP_DIST:0&BP_DIST:207&PERCENTILE:0.926940639269406&DIST_FROM_LAST_EXON:176&50_BP_RULE:PASS	AS64703
1041	stop_gained&frameshift_variant&splice_region_variant&intron_variant	HIGH	YTHDF3	protein_coding	HC		NO_EXON_NUMBER	GERP_DIST:0&BP_DIST:1596&PERCENTILE:0.0941043083900227	AS65963
1048	stop_gained	HIGH	ZC3H3	protein_coding	HC			GERP_DIST:0&BP_DIST:207&PERCENTILE:0.926940639269406&DIST_FROM_LAST_EXON:176&50_BP_RULE:PASS	AS65963
1049	stop_gained	HIGH	RAD52	protein_coding	HC			GERP_DIST:0&BP_DIST:219&PERCENTILE:0.824980111376293&DIST_FROM_LAST_EXON:158&50_BP_RULE:PASS	AS65963
1052	stop_gained&frameshift_variant&splice_region_variant&intron_variant	HIGH	YTHDF3	protein_coding	HC		NO_EXON_NUMBER	GERP_DIST:0&BP_DIST:1596&PERCENTILE:0.0941043083900227	AS65964
1059	stop_gained	HIGH	ZC3H3	protein_coding	HC			GERP_DIST:0&BP_DIST:207&PERCENTILE:0.926940639269406&DIST_FROM_LAST_EXON:176&50_BP_RULE:PASS	AS65964
1060	stop_gained	HIGH	RAD52	protein_coding	HC			GERP_DIST:0&BP_DIST:219&PERCENTILE:0.824980111376293&DIST_FROM_LAST_EXON:158&50_BP_RULE:PASS	AS65964
1063	stop_gained	HIGH	SULT1A2	protein_coding	HC			GERP_DIST:0&BP_DIST:238&PERCENTILE:0.730855855855856&DIST_FROM_LAST_EXON:126&50_BP_RULE:PASS	AS65964
1066	stop_gained	HIGH	TPX2	protein_coding	HC			GERP_DIST:0&BP_DIST:181&PERCENTILE:0.918894830659537&DIST_FROM_LAST_EXON:71&50_BP_RULE:PASS	AS65964
1067	stop_gained&frameshift_variant&splice_region_variant&intron_variant	HIGH	YTHDF3	protein_coding	HC		NO_EXON_NUMBER	GERP_DIST:0&BP_DIST:1596&PERCENTILE:0.0941043083900227	AS67353
1074	stop_gained	HIGH	RAD52	protein_coding	HC			GERP_DIST:0&BP_DIST:219&PERCENTILE:0.824980111376293&DIST_FROM_LAST_EXON:158&50_BP_RULE:PASS	AS67353
1077	stop_gained	HIGH	PDF	protein_coding	HC			GERP_DIST:0&BP_DIST:526&PERCENTILE:0.280054644808743&DIST_FROM_LAST_EXON:369&50_BP_RULE:PASS	AS67353
1078	stop_gained	HIGH	FRMPD3	protein_coding	HC			GERP_DIST:0&BP_DIST:3475&PERCENTILE:0.360206147616418&DIST_FROM_LAST_EXON:405&50_BP_RULE:PASS	AS67353
1079	stop_gained&frameshift_variant&splice_region_variant&intron_variant	HIGH	YTHDF3	protein_coding	HC		NO_EXON_NUMBER	GERP_DIST:0&BP_DIST:1596&PERCENTILE:0.0941043083900227	AS67407
1086	stop_gained	HIGH	ZC3H3	protein_coding	HC			GERP_DIST:0&BP_DIST:207&PERCENTILE:0.926940639269406&DIST_FROM_LAST_EXON:176&50_BP_RULE:PASS	AS67407
1087	stop_gained	HIGH	LCN10	protein_coding	HC			GERP_DIST:0&BP_DIST:121&PERCENTILE:0.797678275290216&DIST_FROM_LAST_EXON:93&50_BP_RULE:PASS	AS67407
1090	stop_gained	HIGH	SETMAR	protein_coding	HC			GERP_DIST:0&BP_DIST:1451&PERCENTILE:0.293430656934307&DIST_FROM_LAST_EXON:417&50_BP_RULE:PASS	AS67680
1091	stop_gained	HIGH	RNF32	protein_coding	HC			GERP_DIST:0&BP_DIST:313&PERCENTILE:0.711662075298439&DIST_FROM_LAST_EXON:77&50_BP_RULE:PASS	AS67680
1095	stop_gained&frameshift_variant&splice_region_variant&intron_variant	HIGH	YTHDF3	protein_coding	HC		NO_EXON_NUMBER	GERP_DIST:0&BP_DIST:1596&PERCENTILE:0.0941043083900227	AS67680
1102	stop_gained	HIGH	LCN10	protein_coding	HC			GERP_DIST:0&BP_DIST:121&PERCENTILE:0.797678275290216&DIST_FROM_LAST_EXON:93&50_BP_RULE:PASS	AS67680
1105	stop_gained	HIGH	PDZD7	protein_coding	HC			GERP_DIST:0&BP_DIST:448&PERCENTILE:0.855254674403611&DIST_FROM_LAST_EXON:65&50_BP_RULE:PASS	AS67680
1106	stop_gained	HIGH	PRDM2	protein_coding	HC			GERP_DIST:0&BP_DIST:1744&PERCENTILE:0.607512370670265&DIST_FROM_LAST_EXON:1732&50_BP_RULE:PASS	AS69090
1108	stop_gained&frameshift_variant&splice_region_variant&intron_variant	HIGH	YTHDF3	protein_coding	HC		NO_EXON_NUMBER	GERP_DIST:0&BP_DIST:1596&PERCENTILE:0.0941043083900227	AS69090
1115	stop_gained	HIGH	ZC3H3	protein_coding	HC			GERP_DIST:0&BP_DIST:207&PERCENTILE:0.926940639269406&DIST_FROM_LAST_EXON:176&50_BP_RULE:PASS	AS69090
1116	stop_gained	HIGH	LCN10	protein_coding	HC			GERP_DIST:0&BP_DIST:121&PERCENTILE:0.797678275290216&DIST_FROM_LAST_EXON:93&50_BP_RULE:PASS	AS69090
1119	stop_gained	HIGH	SMCR8	protein_coding	HC			GERP_DIST:0&BP_DIST:1522&PERCENTILE:0.458777540867093&DIST_FROM_LAST_EXON:1069&50_BP_RULE:PASS	AS69090
1120	stop_gained&frameshift_variant&splice_region_variant&intron_variant	HIGH	YTHDF3	protein_coding	HC		NO_EXON_NUMBER	GERP_DIST:0&BP_DIST:1596&PERCENTILE:0.0941043083900227	AS69948
1127	stop_gained	HIGH	ZC3H3	protein_coding	HC			GERP_DIST:0&BP_DIST:207&PERCENTILE:0.926940639269406&DIST_FROM_LAST_EXON:176&50_BP_RULE:PASS	AS69948
1128	stop_gained	HIGH	LCN10	protein_coding	HC			GERP_DIST:0&BP_DIST:121&PERCENTILE:0.797678275290216&DIST_FROM_LAST_EXON:93&50_BP_RULE:PASS	AS69948
1131	stop_gained	HIGH	ZC3H3	protein_coding	HC			GERP_DIST:0&BP_DIST:207&PERCENTILE:0.926940639269406&DIST_FROM_LAST_EXON:176&50_BP_RULE:PASS	AS70305
1132	stop_gained&frameshift_variant&splice_region_variant&intron_variant	HIGH	YTHDF3	protein_coding	HC		NO_EXON_NUMBER	GERP_DIST:0&BP_DIST:1596&PERCENTILE:0.0941043083900227	AS71111
1139	stop_gained	HIGH	ZC3H3	protein_coding	HC			GERP_DIST:0&BP_DIST:207&PERCENTILE:0.926940639269406&DIST_FROM_LAST_EXON:176&50_BP_RULE:PASS	AS71111
1140	stop_gained	HIGH	NDUFV3	protein_coding	HC			GERP_DIST:0&BP_DIST:823&PERCENTILE:0.420534458509142&DIST_FROM_LAST_EXON:666&50_BP_RULE:PASS	AS71111
1141	stop_gained&frameshift_variant&splice_region_variant&intron_variant	HIGH	YTHDF3	protein_coding	HC		NO_EXON_NUMBER	GERP_DIST:0&BP_DIST:1596&PERCENTILE:0.0941043083900227	AS71112
1148	stop_gained	HIGH	ZC3H3	protein_coding	HC			GERP_DIST:0&BP_DIST:207&PERCENTILE:0.926940639269406&DIST_FROM_LAST_EXON:176&50_BP_RULE:PASS	AS71112
1149	stop_gained	HIGH	LCN10	protein_coding	HC			GERP_DIST:0&BP_DIST:121&PERCENTILE:0.797678275290216&DIST_FROM_LAST_EXON:93&50_BP_RULE:PASS	AS71112
1152	stop_gained	HIGH	NDUFV3	protein_coding	HC			GERP_DIST:0&BP_DIST:823&PERCENTILE:0.420534458509142&DIST_FROM_LAST_EXON:666&50_BP_RULE:PASS	AS71112
1153	stop_gained	HIGH	SYNPO	protein_coding	HC			GERP_DIST:0&BP_DIST:2668&PERCENTILE:0.0158554572271386&DIST_FROM_LAST_EXON:1985&50_BP_RULE:PASS	AS71159
1154	stop_gained&frameshift_variant&splice_region_variant&intron_variant	HIGH	YTHDF3	protein_coding	HC		NO_EXON_NUMBER	GERP_DIST:0&BP_DIST:1596&PERCENTILE:0.0941043083900227	AS71159
1161	stop_gained	HIGH	ZC3H3	protein_coding	HC			GERP_DIST:0&BP_DIST:207&PERCENTILE:0.926940639269406&DIST_FROM_LAST_EXON:176&50_BP_RULE:PASS	AS71159
1162	stop_gained	HIGH	LCN10	protein_coding	HC			GERP_DIST:0&BP_DIST:121&PERCENTILE:0.797678275290216&DIST_FROM_LAST_EXON:93&50_BP_RULE:PASS	AS71159
1165	stop_gained&frameshift_variant&splice_region_variant&intron_variant	HIGH	YTHDF3	protein_coding	HC		NO_EXON_NUMBER	GERP_DIST:0&BP_DIST:1596&PERCENTILE:0.0941043083900227	AS71575
1172	stop_gained	HIGH	ZC3H3	protein_coding	HC			GERP_DIST:0&BP_DIST:207&PERCENTILE:0.926940639269406&DIST_FROM_LAST_EXON:176&50_BP_RULE:PASS	AS71575
1173	stop_gained	HIGH	LCN10	protein_coding	HC			GERP_DIST:0&BP_DIST:121&PERCENTILE:0.797678275290216&DIST_FROM_LAST_EXON:93&50_BP_RULE:PASS	AS71575
1176	stop_gained&frameshift_variant&splice_region_variant&intron_variant	HIGH	YTHDF3	protein_coding	HC		NO_EXON_NUMBER	GERP_DIST:0&BP_DIST:1596&PERCENTILE:0.0941043083900227	AS71932
1183	stop_gained	HIGH	ZC3H3	protein_coding	HC			GERP_DIST:0&BP_DIST:207&PERCENTILE:0.926940639269406&DIST_FROM_LAST_EXON:176&50_BP_RULE:PASS	AS71932
1184	stop_gained	HIGH	LCN10	protein_coding	HC			GERP_DIST:0&BP_DIST:121&PERCENTILE:0.797678275290216&DIST_FROM_LAST_EXON:93&50_BP_RULE:PASS	AS71932
1187	stop_gained	HIGH	ZMYND10	protein_coding	HC			GERP_DIST:0&BP_DIST:169&PERCENTILE:0.870030581039755&DIST_FROM_LAST_EXON:94&50_BP_RULE:PASS	AS72825
1189	stop_gained&frameshift_variant&splice_region_variant&intron_variant	HIGH	YTHDF3	protein_coding	HC		NO_EXON_NUMBER	GERP_DIST:0&BP_DIST:1596&PERCENTILE:0.0941043083900227	AS72825
1196	stop_gained&frameshift_variant&splice_region_variant&intron_variant	HIGH	YTHDF3	protein_coding	HC		NO_EXON_NUMBER	GERP_DIST:0&BP_DIST:1596&PERCENTILE:0.0941043083900227	AS73209
1203	stop_gained	HIGH	LCN10	protein_coding	HC			GERP_DIST:0&BP_DIST:121&PERCENTILE:0.797678275290216&DIST_FROM_LAST_EXON:93&50_BP_RULE:PASS	AS73209
1206	stop_gained	HIGH	NFAT5	protein_coding	HC			GERP_DIST:0&BP_DIST:2065&PERCENTILE:0.527014652014652&DIST_FROM_LAST_EXON:1830&50_BP_RULE:PASS	AS73209
1207	stop_gained	HIGH	PCDH12	protein_coding	HC			GERP_DIST:0&BP_DIST:514&PERCENTILE:0.855133614627286&DIST_FROM_LAST_EXON:90&50_BP_RULE:PASS	AS73212
1208	stop_gained&frameshift_variant&splice_region_variant&intron_variant	HIGH	YTHDF3	protein_coding	HC		NO_EXON_NUMBER	GERP_DIST:0&BP_DIST:1596&PERCENTILE:0.0941043083900227	AS73212
1215	stop_gained	HIGH	ZC3H3	protein_coding	HC			GERP_DIST:0&BP_DIST:207&PERCENTILE:0.926940639269406&DIST_FROM_LAST_EXON:176&50_BP_RULE:PASS	AS73212
1216	stop_gained	HIGH	XK	protein_coding	HC			GERP_DIST:0&BP_DIST:964&PERCENTILE:0.277153558052434&DIST_FROM_LAST_EXON:138&50_BP_RULE:PASS	AS73212
1217	stop_gained&frameshift_variant&splice_region_variant&intron_variant	HIGH	YTHDF3	protein_coding	HC		NO_EXON_NUMBER	GERP_DIST:0&BP_DIST:1596&PERCENTILE:0.0941043083900227	AS74365
1224	stop_gained	HIGH	NFAT5	protein_coding	HC			GERP_DIST:0&BP_DIST:2554&PERCENTILE:0.415064102564103&DIST_FROM_LAST_EXON:2319&50_BP_RULE:PASS	AS74365
1225	stop_gained	HIGH	LUZP1	protein_coding	HC			GERP_DIST:0&BP_DIST:1084&PERCENTILE:0.664190653048592&DIST_FROM_LAST_EXON:926&50_BP_RULE:PASS	AS75367
1227	stop_gained&frameshift_variant&splice_region_variant&intron_variant	HIGH	YTHDF3	protein_coding	HC		NO_EXON_NUMBER	GERP_DIST:0&BP_DIST:1596&PERCENTILE:0.0941043083900227	AS75367
1234	stop_gained	HIGH	CTTN	protein_coding	HC			GERP_DIST:0&BP_DIST:274&PERCENTILE:0.855643044619423&DIST_FROM_LAST_EXON:148&50_BP_RULE:PASS	AS75367
1235	stop_gained	HIGH	GALNT3	protein_coding	HC			GERP_DIST:0&BP_DIST:205&PERCENTILE:0.891692954784437&DIST_FROM_LAST_EXON:83&50_BP_RULE:PASS	AS75368
1236	stop_gained	HIGH	KIAA0319	protein_coding	HC			GERP_DIST:0&BP_DIST:266&PERCENTILE:0.912055335968379&DIST_FROM_LAST_EXON:88&50_BP_RULE:PASS	AS75368
1237	stop_gained&frameshift_variant&splice_region_variant&intron_variant	HIGH	YTHDF3	protein_coding	HC		NO_EXON_NUMBER	GERP_DIST:0&BP_DIST:1596&PERCENTILE:0.0941043083900227	AS75368
1244	stop_gained	HIGH	LCN10	protein_coding	HC			GERP_DIST:0&BP_DIST:121&PERCENTILE:0.797678275290216&DIST_FROM_LAST_EXON:93&50_BP_RULE:PASS	AS75368
1247	stop_gained	HIGH	ZNF420	protein_coding	HC			GERP_DIST:0&BP_DIST:886&PERCENTILE:0.580614657210402&DIST_FROM_LAST_EXON:687&50_BP_RULE:PASS	AS75368
1252	stop_gained	HIGH	PIK3R3	protein_coding	HC			GERP_DIST:0&BP_DIST:259&PERCENTILE:0.786008230452675&DIST_FROM_LAST_EXON:61&50_BP_RULE:PASS	AS76056
1253	stop_gained	HIGH	WNT10A	protein_coding	HC			GERP_DIST:0&BP_DIST:637&PERCENTILE:0.491228070175439&DIST_FROM_LAST_EXON:140&50_BP_RULE:PASS	AS76056
1254	stop_gained	HIGH	PPARG	protein_coding	HC			GERP_DIST:0&BP_DIST:319&PERCENTILE:0.638418079096045&DIST_FROM_LAST_EXON:54&50_BP_RULE:PASS	AS76056
1256	stop_gained	HIGH	SEMA3C	protein_coding	HC			GERP_DIST:0&BP_DIST:517&PERCENTILE:0.775757575757576&DIST_FROM_LAST_EXON:104&50_BP_RULE:PASS	AS76056
1259	stop_gained&frameshift_variant&splice_region_variant&intron_variant	HIGH	YTHDF3	protein_coding	HC		NO_EXON_NUMBER	GERP_DIST:0&BP_DIST:1596&PERCENTILE:0.0941043083900227	AS76056
1266	stop_gained	HIGH	ZC3H3	protein_coding	HC			GERP_DIST:0&BP_DIST:207&PERCENTILE:0.926940639269406&DIST_FROM_LAST_EXON:176&50_BP_RULE:PASS	AS76056
1267	stop_gained	HIGH	SLIT1	protein_coding	HC			GERP_DIST:0&BP_DIST:307&PERCENTILE:0.933116178067318&DIST_FROM_LAST_EXON:69&50_BP_RULE:PASS	AS76056
1268	stop_gained	HIGH	CDCA3	protein_coding	HC			GERP_DIST:0&BP_DIST:226&PERCENTILE:0.689890710382514&DIST_FROM_LAST_EXON:71&50_BP_RULE:PASS	AS76056
1270	stop_gained	HIGH	FGF11	protein_coding	HC			GERP_DIST:0&BP_DIST:187&PERCENTILE:0.624750499001996&DIST_FROM_LAST_EXON:117&50_BP_RULE:PASS	AS76056
1272	stop_gained	HIGH	BCAS1	protein_coding	HC			GERP_DIST:0&BP_DIST:253&PERCENTILE:0.833004602235371&DIST_FROM_LAST_EXON:179&50_BP_RULE:PASS	AS76056
1279	stop_gained	HIGH	CHADL	protein_coding	HC			GERP_DIST:0&BP_DIST:113&PERCENTILE:0.950196592398427&DIST_FROM_LAST_EXON:87&50_BP_RULE:PASS	AS76056
1280	stop_gained	HIGH	SLC25A34	protein_coding	HC			GERP_DIST:0&BP_DIST:296&PERCENTILE:0.675409836065574&DIST_FROM_LAST_EXON:114&50_BP_RULE:PASS	AS76057
1281	stop_gained	HIGH	ZSCAN20	protein_coding	HC			GERP_DIST:0&BP_DIST:1322&PERCENTILE:0.577586206896552&DIST_FROM_LAST_EXON:64&50_BP_RULE:PASS	AS76057
1282	stop_gained	HIGH	SFXN5	protein_coding	HC			GERP_DIST:0&BP_DIST:118&PERCENTILE:0.889199255121043&DIST_FROM_LAST_EXON:114&50_BP_RULE:PASS	AS76057
1284	stop_gained	HIGH	HYAL1	protein_coding	HC			GERP_DIST:0&BP_DIST:962&PERCENTILE:0.20935960591133&DIST_FROM_LAST_EXON:645&50_BP_RULE:PASS	AS76057
1285	stop_gained	HIGH	ANLN	protein_coding	HC			GERP_DIST:0&BP_DIST:184&PERCENTILE:0.943321078431373&DIST_FROM_LAST_EXON:61&50_BP_RULE:PASS	AS76057
1288	stop_gained	HIGH	FUT10	protein_coding	HC			GERP_DIST:0&BP_DIST:498&PERCENTILE:0.653472222222222&DIST_FROM_LAST_EXON:271&50_BP_RULE:PASS	AS76057
1289	stop_gained&frameshift_variant&splice_region_variant&intron_variant	HIGH	YTHDF3	protein_coding	HC		NO_EXON_NUMBER	GERP_DIST:0&BP_DIST:1596&PERCENTILE:0.0941043083900227	AS76057
1296	stop_gained	HIGH	DEPTOR	protein_coding	HC			GERP_DIST:0&BP_DIST:196&PERCENTILE:0.787486515641855&DIST_FROM_LAST_EXON:68&50_BP_RULE:PASS	AS76057
1298	stop_gained	HIGH	ZNF25	protein_coding	HC			GERP_DIST:0&BP_DIST:1121&PERCENTILE:0.188720173535792&DIST_FROM_LAST_EXON:53&50_BP_RULE:PASS	AS76057
1317	stop_gained	HIGH	CDHR1	protein_coding	HC			GERP_DIST:0&BP_DIST:282&PERCENTILE:0.87354781054513&DIST_FROM_LAST_EXON:85&50_BP_RULE:PASS	AS76057
1319	stop_gained	HIGH	RAPSN	protein_coding	HC			GERP_DIST:0&BP_DIST:214&PERCENTILE:0.826472962066182&DIST_FROM_LAST_EXON:142&50_BP_RULE:PASS	AS76057
1321	stop_gained	HIGH	WDR20	protein_coding	HC			GERP_DIST:0&BP_DIST:133&PERCENTILE:0.772108843537415&DIST_FROM_LAST_EXON:71&50_BP_RULE:PASS	AS76057
1323	stop_gained	HIGH	NXN	protein_coding	HC			GERP_DIST:0&BP_DIST:271&PERCENTILE:0.723577235772358&DIST_FROM_LAST_EXON:89&50_BP_RULE:PASS	AS76057
1325	stop_gained	HIGH	TNFRSF11A	protein_coding	HC			GERP_DIST:0&BP_DIST:406&PERCENTILE:0.775013819789939&DIST_FROM_LAST_EXON:123&50_BP_RULE:PASS	AS76057
1327	stop_gained	HIGH	KCNG2	protein_coding	HC			GERP_DIST:0&BP_DIST:1129&PERCENTILE:0.193433261955746&DIST_FROM_LAST_EXON:353&50_BP_RULE:PASS	AS76057
1328	stop_gained	HIGH	ZHX3	protein_coding	HC			GERP_DIST:0&BP_DIST:1285&PERCENTILE:0.552072448624173&DIST_FROM_LAST_EXON:1275&50_BP_RULE:PASS	AS76057
1329	stop_gained	HIGH	JADE3	protein_coding	HC			GERP_DIST:0&BP_DIST:964&PERCENTILE:0.60962783171521&DIST_FROM_LAST_EXON:54&50_BP_RULE:PASS	AS76057
1331	stop_gained	HIGH	RIMS3	protein_coding	HC			GERP_DIST:0&BP_DIST:283&PERCENTILE:0.693635382955771&DIST_FROM_LAST_EXON:71&50_BP_RULE:PASS	AS76058
1332	stop_gained	HIGH	CENPF	protein_coding	HC			GERP_DIST:0&BP_DIST:337&PERCENTILE:0.963830925628678&DIST_FROM_LAST_EXON:134&50_BP_RULE:PASS	AS76058
1333	stop_gained	HIGH	TUBA3D	protein_coding	HC			GERP_DIST:0&BP_DIST:407&PERCENTILE:0.698447893569845&DIST_FROM_LAST_EXON:111&50_BP_RULE:PASS	AS76058
1334	stop_gained	HIGH	NEB	protein_coding	HC			GERP_DIST:0&BP_DIST:265&PERCENTILE:0.9896004378763&DIST_FROM_LAST_EXON:92&50_BP_RULE:PASS	AS76058
1338	stop_gained	HIGH	HYAL1	protein_coding	HC			GERP_DIST:0&BP_DIST:795&PERCENTILE:0.346469622331691&DIST_FROM_LAST_EXON:478&50_BP_RULE:PASS	AS76058
1339	stop_gained	HIGH	FILIP1L	protein_coding	HC			GERP_DIST:0&BP_DIST:361&PERCENTILE:0.830524344569288&DIST_FROM_LAST_EXON:335&50_BP_RULE:PASS	AS76058
1342	stop_gained	HIGH	MLF1	protein_coding	HC			GERP_DIST:0&BP_DIST:209&PERCENTILE:0.713114754098361&DIST_FROM_LAST_EXON:104&50_BP_RULE:PASS	AS76058
1364	stop_gained	HIGH	CC2D2A	protein_coding	HC			GERP_DIST:0&BP_DIST:358&PERCENTILE:0.926177256837343&DIST_FROM_LAST_EXON:170&50_BP_RULE:PASS	AS76058
1365	stop_gained	HIGH	TRMT10A	protein_coding	HC			GERP_DIST:0&BP_DIST:358&PERCENTILE:0.648039215686275&DIST_FROM_LAST_EXON:90&50_BP_RULE:PASS	AS76058
1368	stop_gained	HIGH	UGT8	protein_coding	HC			GERP_DIST:0&BP_DIST:543&PERCENTILE:0.665436654366544&DIST_FROM_LAST_EXON:180&50_BP_RULE:PASS	AS76058
1373	stop_gained	HIGH	PCDH1	protein_coding	HC			GERP_DIST:0&BP_DIST:481&PERCENTILE:0.870220786214324&DIST_FROM_LAST_EXON:87&50_BP_RULE:PASS	AS76058
1374	stop_gained	HIGH	LRFN2	protein_coding	HC			GERP_DIST:0&BP_DIST:1403&PERCENTILE:0.407594936708861&DIST_FROM_LAST_EXON:434&50_BP_RULE:PASS	AS76058
1376	stop_gained	HIGH	DEFA4	protein_coding	HC			GERP_DIST:0&BP_DIST:175&PERCENTILE:0.401360544217687&DIST_FROM_LAST_EXON:54&50_BP_RULE:PASS	AS76058
1377	stop_gained	HIGH	IDO2	protein_coding	HC			GERP_DIST:0&BP_DIST:448&PERCENTILE:0.644497228820269&DIST_FROM_LAST_EXON:93&50_BP_RULE:PASS	AS76058
1378	stop_gained&frameshift_variant&splice_region_variant&intron_variant	HIGH	YTHDF3	protein_coding	HC		NO_EXON_NUMBER	GERP_DIST:0&BP_DIST:1596&PERCENTILE:0.0941043083900227	AS76058
1385	stop_gained	HIGH	ZC3H3	protein_coding	HC			GERP_DIST:0&BP_DIST:207&PERCENTILE:0.926940639269406&DIST_FROM_LAST_EXON:176&50_BP_RULE:PASS	AS76058
1386	stop_gained	HIGH	NET1	protein_coding	HC			GERP_DIST:0&BP_DIST:517&PERCENTILE:0.710776102735902&DIST_FROM_LAST_EXON:111&50_BP_RULE:PASS	AS76058
1388	stop_gained	HIGH	CHRNA10	protein_coding	HC			GERP_DIST:0&BP_DIST:827&PERCENTILE:0.388026607538803&DIST_FROM_LAST_EXON:370&50_BP_RULE:PASS	AS76058
1389	stop_gained	HIGH	DNHD1	protein_coding	HC			GERP_DIST:0&BP_DIST:358&PERCENTILE:0.799888517279822&DIST_FROM_LAST_EXON:212&50_BP_RULE:PASS	AS76058
1391	stop_gained	HIGH	CACNA1C	protein_coding	HC			GERP_DIST:0&BP_DIST:524&PERCENTILE:0.918186068256195&DIST_FROM_LAST_EXON:225&50_BP_RULE:PASS	AS76058
1414	stop_gained	HIGH	ADGRD1	protein_coding	HC			GERP_DIST:0&BP_DIST:153&PERCENTILE:0.94340316060272&DIST_FROM_LAST_EXON:58&50_BP_RULE:PASS	AS76058
1416	stop_gained	HIGH	ING1	protein_coding	HC			GERP_DIST:0&BP_DIST:909&PERCENTILE:0.282899921197794&DIST_FROM_LAST_EXON:206&50_BP_RULE:PASS	AS76058
1417	stop_gained	HIGH	TRIM9	protein_coding	HC			GERP_DIST:0&BP_DIST:313&PERCENTILE:0.810042347247429&DIST_FROM_LAST_EXON:125&50_BP_RULE:PASS	AS76058
1418	stop_gained	HIGH	KCNK13	protein_coding	HC			GERP_DIST:0&BP_DIST:1183&PERCENTILE:0.0350448247758761&DIST_FROM_LAST_EXON:291&50_BP_RULE:PASS	AS76058
1419	stop_gained	HIGH	SYNM	protein_coding	HC			GERP_DIST:0&BP_DIST:1336&PERCENTILE:0.644320297951583&DIST_FROM_LAST_EXON:1028&50_BP_RULE:PASS	AS76058
1420	stop_gained&frameshift_variant	HIGH	SLFN14	protein_coding	HC			GERP_DIST:0&BP_DIST:1042&PERCENTILE:0.619204089083607&DIST_FROM_LAST_EXON:208&50_BP_RULE:PASS	AS76058
1421	stop_gained	HIGH	TNFRSF11A	protein_coding	HC			GERP_DIST:0&BP_DIST:524&PERCENTILE:0.709784411276949&DIST_FROM_LAST_EXON:241&50_BP_RULE:PASS	AS76058
1423	stop_gained	HIGH	RWDD2B	protein_coding	HC			GERP_DIST:0&BP_DIST:489&PERCENTILE:0.438717067583047&DIST_FROM_LAST_EXON:255&50_BP_RULE:PASS	AS76058
1425	stop_gained	HIGH	NEFH	protein_coding	HC			GERP_DIST:0&BP_DIST:1966&PERCENTILE:0.357819131570356&DIST_FROM_LAST_EXON:112&50_BP_RULE:PASS	AS76058
1426	stop_gained	HIGH	LUZP1	protein_coding	HC			GERP_DIST:0&BP_DIST:2839&PERCENTILE:0.121015165583411&DIST_FROM_LAST_EXON:2681&50_BP_RULE:PASS	AS79233
1428	stop_gained&frameshift_variant&splice_region_variant&intron_variant	HIGH	YTHDF3	protein_coding	HC		NO_EXON_NUMBER	GERP_DIST:0&BP_DIST:1596&PERCENTILE:0.0941043083900227	AS79233
1435	stop_gained	HIGH	ZC3H3	protein_coding	HC			GERP_DIST:0&BP_DIST:207&PERCENTILE:0.926940639269406&DIST_FROM_LAST_EXON:176&50_BP_RULE:PASS	AS79233
1436	stop_gained	HIGH	RAD52	protein_coding	HC			GERP_DIST:0&BP_DIST:219&PERCENTILE:0.824980111376293&DIST_FROM_LAST_EXON:158&50_BP_RULE:PASS	AS79233
1439	stop_gained	HIGH	ZC3H3	protein_coding	HC			GERP_DIST:0&BP_DIST:207&PERCENTILE:0.926940639269406&DIST_FROM_LAST_EXON:176&50_BP_RULE:PASS	AS77213
1440	stop_gained	HIGH	LCN10	protein_coding	HC			GERP_DIST:0&BP_DIST:121&PERCENTILE:0.797678275290216&DIST_FROM_LAST_EXON:93&50_BP_RULE:PASS	AS77213
1443	stop_gained&frameshift_variant&splice_region_variant&intron_variant	HIGH	YTHDF3	protein_coding	HC		NO_EXON_NUMBER	GERP_DIST:0&BP_DIST:1596&PERCENTILE:0.0941043083900227	AS79750
1450	stop_gained	HIGH	LCN10	protein_coding	HC			GERP_DIST:0&BP_DIST:121&PERCENTILE:0.797678275290216&DIST_FROM_LAST_EXON:93&50_BP_RULE:PASS	AS79750
1453	stop_gained	HIGH	ITLN1	protein_coding	HC			GERP_DIST:0&BP_DIST:232&PERCENTILE:0.752653927813164&DIST_FROM_LAST_EXON:80&50_BP_RULE:PASS	AS80562
1454	stop_gained	HIGH	KBTBD8	protein_coding	HC			GERP_DIST:0&BP_DIST:1237&PERCENTILE:0.314507198228128&DIST_FROM_LAST_EXON:774&50_BP_RULE:PASS	AS80562
1455	stop_gained&frameshift_variant	HIGH	CRYGS	protein_coding	HC			GERP_DIST:0&BP_DIST:466&PERCENTILE:0.130353817504655&DIST_FROM_LAST_EXON:194&50_BP_RULE:PASS	AS80562
1456	stop_gained&frameshift_variant&splice_region_variant&intron_variant	HIGH	YTHDF3	protein_coding	HC		NO_EXON_NUMBER	GERP_DIST:0&BP_DIST:1596&PERCENTILE:0.0941043083900227	AS80562
1463	stop_gained	HIGH	LCN10	protein_coding	HC			GERP_DIST:0&BP_DIST:121&PERCENTILE:0.797678275290216&DIST_FROM_LAST_EXON:93&50_BP_RULE:PASS	AS80562
1466	stop_gained	HIGH	RAD52	protein_coding	HC			GERP_DIST:0&BP_DIST:219&PERCENTILE:0.824980111376293&DIST_FROM_LAST_EXON:158&50_BP_RULE:PASS	AS80562
1469	stop_gained	HIGH	NDUFV3	protein_coding	HC			GERP_DIST:0&BP_DIST:823&PERCENTILE:0.420534458509142&DIST_FROM_LAST_EXON:666&50_BP_RULE:PASS	AS80562
1470	stop_gained&frameshift_variant&splice_region_variant&intron_variant	HIGH	YTHDF3	protein_coding	HC		NO_EXON_NUMBER	GERP_DIST:0&BP_DIST:1596&PERCENTILE:0.0941043083900227	AS80673
1477	stop_gained	HIGH	ZC3H3	protein_coding	HC			GERP_DIST:0&BP_DIST:207&PERCENTILE:0.926940639269406&DIST_FROM_LAST_EXON:176&50_BP_RULE:PASS	AS80673
1478	stop_gained	HIGH	ZNF689	protein_coding	HC			GERP_DIST:0&BP_DIST:1255&PERCENTILE:0.164337990685296&DIST_FROM_LAST_EXON:72&50_BP_RULE:PASS	AS80673
1479	stop_gained	HIGH	OXTR	protein_coding	HC			GERP_DIST:0&BP_DIST:305&PERCENTILE:0.738461538461539&DIST_FROM_LAST_EXON:58&50_BP_RULE:PASS	AS81707
1484	stop_gained&frameshift_variant&splice_region_variant&intron_variant	HIGH	YTHDF3	protein_coding	HC		NO_EXON_NUMBER	GERP_DIST:0&BP_DIST:1596&PERCENTILE:0.0941043083900227	AS81707
1491	stop_gained&frameshift_variant&splice_region_variant&intron_variant	HIGH	YTHDF3	protein_coding	HC		NO_EXON_NUMBER	GERP_DIST:0&BP_DIST:1596&PERCENTILE:0.0941043083900227	AS81857
1498	stop_gained	HIGH	ZC3H3	protein_coding	HC			GERP_DIST:0&BP_DIST:207&PERCENTILE:0.926940639269406&DIST_FROM_LAST_EXON:176&50_BP_RULE:PASS	AS81857
1499	stop_gained	HIGH	LCN10	protein_coding	HC			GERP_DIST:0&BP_DIST:121&PERCENTILE:0.797678275290216&DIST_FROM_LAST_EXON:93&50_BP_RULE:PASS	AS81857
1502	stop_gained&frameshift_variant&splice_region_variant&intron_variant	HIGH	YTHDF3	protein_coding	HC		NO_EXON_NUMBER	GERP_DIST:0&BP_DIST:1596&PERCENTILE:0.0941043083900227	AS81858
1509	stop_gained	HIGH	KIF27	protein_coding	HC			GERP_DIST:0&BP_DIST:588&PERCENTILE:0.853043912175649&DIST_FROM_LAST_EXON:104&50_BP_RULE:PASS	AS81858
1515	stop_gained	HIGH	ZNF268	protein_coding	HC			GERP_DIST:0&BP_DIST:355&PERCENTILE:0.127450980392157&DIST_FROM_LAST_EXON:182&50_BP_RULE:PASS	AS81858

## Sheet: s7_explain_genes
group		pfibns154	pfibss269	kremer119	pmuscle36
my_genes	0	ALDH18A1	ATP6AP1	GTPBP3	COL6A1
	1	CLPP	MICOS13	NDUFB3	COL6A2
	2	ETFDH	DLD	MGME1	COL6A3
	3	MCOLN1	LIG3	DNAJC3
	4	MRPL44	MRPL38	SFXN4
	5	NDUFA10	MRPS25	CDKL5
	6	NDUFS4	NAXE	NBAS
	7	TIMMDC1	NDUFA10	IARS
	8	AP4B1	NDUFAF5	NSUN3
	9	DNAJC3	NFU1	PURA
	10	ELAC2	PEX1	SUCO
	11	GAMT	RRM2B	DPYD
	12	IARS1	SLC25A4	TXN2
	13	MGME1	TIMMDC1	LYRM7
	14	NBAS	TWNK	MTO1
	15	NSUN3	UFM1	CLPP
	16	PGM2L1	ASCC1	TIMMDC1
	17	SBDS	CHD1	MGST1
	18	SFXN4	MED23	ALDH18A1
	19	TALDO1	MEPCE	MCOLN1
	20	TANGO2	RNF170
	21		SELENON
	22		SON
	23		UQCRFS1
	24		VPS33B
other	0	NAA38	MOAP1	SHCBP1	KRT8P12
	1	ZHX1	MRFAP1	AK023457	ZNF774
	2	ZNF337-AS1	RLF	SLC19A3	ANKDD1A
	3	DCUN1D1	TMED3	CPAMD8	MED13
	4	AC159540.1	U2SURP	GPR137	SH2D3C
	5	FRYL	ENSG00000254979	UBP1	COQ3
	6	MEF2A	ALG13	CD151	RNF180
	7	HDDC3	CLIP3	MCC	LAGE3
	8	ABCA11P	RNASEH2B	ZNF114	CRKL
	9	ASPM	TEAD3	C1QTNF4	GBP4
	10	TENT2	RASA1	PMEL	FBXO28
	11	CBS	MBTPS1	DNAH3	MTERF4
	12	B3GALNT1	PMEPA1	PCYOX1L	ZNHIT2
	13	DACT1	FRAT1	COX5B	RP11-644F5.11
	14	VDAC2P5	CCPG1	STEAP3	TNFRSF10A
	15	UQCRQ	POU2F1	C16orf91	PHAX
	16	NAGK	DEXI	TMEM41B	WDR5
	17	ENSG00000234431	ZFP69B	HAVCR2	OPA1
	18	INO80B-WBP1	ADA	NUDT21	AARS
	19	CTBP1	ATP5MF-PTCD1	SFRP4	DCTPP1
	20	TRADD	PCDHGB3	DENND3	PRDM2
	21	MAPKAPK5-AS1	CPSF2	CDKN2D	ANKRD28
	22	ALG14	PITHD1	UBE2A	DNAJC28
	23	GNL2	MTR	AK125237	GTF2IP20
	24	ULK3	TMEM171	FAM213A	BIRC2
	25	CIC	SCYL3	MAGEF1	TBC1D9B
	26	RASSF5	GNG11	C2CD4C	CALM2
	27	SH3BGRL	EIF3E	RTCB	CXorf36
	28	SMN2	MAML3	NDUFS1	RP13-516M14.1
	29	IGFBP5	CASTOR2	AK289390	CTPS2
	30	SEPTIN5	BMS1P11	MYOM3	RP11-766F14.2
	31	MAML3	AP3M2	FAM117B	DCAF4
	32	TSEN15	ATAD3A	PAM	PCGF3
	33	STK3	PLBD2	HIST1H3D	DIO3OS
	34	PTENP1	COX20	PITPNA-AS1	ADAM28
	35	GALNT11	ARHGAP33	AK304826	MBOAT1
	36	AGO3	SP2-DT	DQX1	PRDM10
	37	BTF3L4P2	GSEC	ARMC5	ZKSCAN3
	38	PUS10	AGL	NDUFB1	RBM24
	39	KMT2D	GDF5	PDCD6	ZNF385B
	40	ABHD10	TNS2-AS1	ZNF682	DENND1A
	41	SULF1	SERP1	FAM86EP	COL15A1
	42	ANXA6	C1orf109	HARS2	FLT4
	43	TUBE1	RPL19	TRDN	SLC35C1
	44	LINC00630	MCM6	NGF	AKIRIN1
	45	ZNF79	CD302	AGAP4	PCMT1
	46	PENK	HLA-DMA	MXD1	ST6GALNAC4
	47	RAVER1	FBXO34	MRPL35	MYL12B
	48	TIMM44	SH3BGRL3	SPCS3	ZNF43
	49	INO80B	VMP1	ESCO2	ABCC9
	50	PHKG1	RPP14	AK098198	RFWD3
	51	AGAP10	PRKACA	C5orf30	C1orf27
	52	PRDM2	TP53I3	LINC00607	INTS4
	53	AGAP1	PCDHB2	DDA1	FAM84B
	54	CCDC88A	LDHB	GABARAPL1	DCUN1D1
	55	LRPAP1	MAN1A2	LINC00242	ASB2
	56	MRPL20-DT	BORCS5	GNMT	C3orf33
	57	LYSET	SCAND1	TMEM104	ALG14
	58	SOS1	ENSG00000267002	SERPINE2	XKR8
	59	MYO18A	SHPK	E2F8	PEX3
	60	ENSG00000269044	RNF24	EPYC	CCL14
	61	ENSG00000243302	ENSG00000286192	NAT8L	ANKRD23
	62	MDM2	THEMIS2	TMEM131	MRTO4
	63	MTHFD1	VPS72	RYR1	PLA2G4B
	64	MFGE8	TMEM11	MAD1L1	MKLN1-AS
	65	TMCC1-DT	ENSG00000279118	ATXN7L1	HEY2
	66	KIF27	MYH3	KCNC3	CNPY4
	67	IVD	HNRNPA1P4	RAB4B-EGLN2	SLC12A9
	68	ARHGEF28	CASP3	BC036196	PSMD12
	69	LETMD1	PDP1	FAT3	ZFX
	70	ENSG00000275719	WHAMMP2	CREB1	LRRC41
	71	DLGAP4-AS1	SSH1	TRIM43	UMPS
	72	CXCR5	LRRC37A4P	CALM3	MT-RNR1
	73	CMC2	ZNF480	ZC2HC1B	CHRAC1
	74	ENSG00000285957	FCHO2	ZDHHC3	THOC1
	75	TCF7	RHOG	LOC100129550	MRPL9
	76	EFCAB14	PYCR1	ENDOU	IZUMO4
	77	PAAF1	MLLT11	AF086132	KDM5C
	78	AASS	RUNX2	AK124439	ZNF740
	79	SLC25A3	NUMB	FMNL2	ZNF169
	80	TMEM67	GCLM	GDF15	AC002310.14
	81	REPS1	NIPA1	ZMIZ1	CLEC16A
	82	ENSG00000262691	ZNF232-AS1	CYFIP2	IGF1R
	83	MTX2	TNS2	MAP3K6	ILVBL
	84	PTPRS	MAST4	MTMR8	DNAJC8
	85	BCAS3	DESI1	KIAA0355	C5orf15
	86	ARPC1A	GGCT	NR0B1	C19orf66
	87	ZNF671	KLF6	EIF4EBP1	CDH4
	88	PPP2R2D	SLC17A5	SLC16A7	PDXDC2P
	89	ENSG00000285382	SLC1A5	AUNIP	CDR2
	90	ZFAND3	ULK3	MCAM	MSX1
	91	LRP5L	ZBTB41	LHX6	MARCH9
	92	CREB3L1	CDK14	NEURL2	COX6B1
	93	ZSCAN25	JADE1	NUP153	CENPB
	94	TTC7A	NF2	CCDC15	COL6A6
	95	TMEM185AP1	HDAC11	NT5DC4	CAPN3
	96	ENSG00000170089	ENSG00000262526	EIF2B5	DYSF
	97	TTC39B	ABHD14A-ACY1	DAPL1	TTN
	98	ZNF790	RCAN1	AK129567	TCAP
	99	DHPS	TOR2A	HOXD8	LMNA
